# Supplementary material for: Discovery of a Potent and Selective TEAD Degrader with Durable Degradation Activity
Source: Adv Sci (Weinh). 2025 Oct 5;12(48):e03277. doi: 10.1002/advs.202503277 (PMC12752627; doi:10.1002/advs.202503277)
Supplement: Supplementary file 2 — Supplemental Data [file ADVS-12-e03277-s001.xlsx]

## Sheet: NCI-H226 Proteomics 24h
Protein accession	Gene name	Unique peptides	KG_FP_003/DMSO Ratio	KG_FP_003/DMSO CV
A0A0B4J2F0	PIGBOS1	1	1.09277	0.148338
A0AV96	RBM47	6	1.0085	0.055057
A0AVF1	IFT56	4	1.03754	0.0664579
A0AVT1	UBA6	34	0.994313	0.0168558
A0FGR8	ESYT2	25	1.08402	0.0368704
A0JLT2	MED19	1	0.733139	0.0916601
A0JNW5	BLTP3B	7	0.973614	0.025265
A0MZ66	SHTN1	14	1.05599	0.0970788
A1A4S6	ARHGAP10	6	0.98409	0.202922
A1A5C7	SLC22A23	1	0.994909
A1L0T0	ILVBL	6	1.04801	0.051632
A1L390	PLEKHG3	11	1.10819	0.116176
A1L3X0	ELOVL7	1	0.983971	0.200265
A1L4H1	SSC5D	6	1.4053	0.0256395
A1X283	SH3PXD2B	6	1.43044	0.32215
A1XBS5	CIBAR1	1	0.679771	0.423883
A2RRP1	NBAS	17	0.969154	0.213817
A2RTX5	TARS3	2	1.0149	0.189525
A2VDJ0	TMEM131L	1	1.44681
A3KMH1	VWA8	29	1.06915	0.188596
A4D1E9	GTPBP10	9	1.03712	0.0853507
A4D1P6	WDR91	4	1.10717	0.113108
A5D8V6	VPS37C	2	0.943557	0.180188
A5PLL7	PEDS1	2	1.47061	0.0181025
A5YKK6	CNOT1	54	1.03068	0.0166081
A6ND36	FAM83G	7	1.00915	0.0710348
A6NDG6	PGP	6	0.993607	0.119237
A6NED2	RCCD1	3	0.890494	0.015616
A6NFQ2	TCAF2	6	1.00404	0.0440597
A6NHR9	SMCHD1	34	0.990485	0.036149
A6NIH7	UNC119B	4	1.15491	0.0856516
A6NJ78	METTL15	5	0.979285	0.0292997
A7E2V4	ZSWIM8	9	0.928134	0.0716809
A7KAX9	ARHGAP32	3	1.15847	0.0307841
A7MCY6	TBKBP1	1
A8CG34	POM121C	4	0.747605	0.0633189
A8MV65	VGLL3	1
A8MW92	PHF20L1	3	1.17932	0.0254622
A8MXV4	NUDT19	5	1.01272	0.117007
A9UHW6	MIF4GD	4	0.90187	0.197295
B0YJ81	HACD1	2	1.16408	0.0535454
B2RTY4	MYO9A	1	1.11729	0.455641
B3KU38	IQCJ-SCHIP1	0	0.913749	0.262339
B7ZAQ6	GPR89A	4	1.05351	0.159186
C4AMC7	WASH3P	0	1.01625	0.015262
C9JLW8	MCRIP1	1	0.998443	0.121213
L0R8F8	MIEF1	1	0.847552	0.0649475
O00115	DNASE2	5	1.15796	0.318193
O00116	AGPS	14	1.05038	0.0532605
O00124	UBXN8	2	1.09875	0.519783
O00139	KIF2A	13	0.832074	0.0507557
O00142	TK2	4	1.26861	0.324103
O00148	DDX39A	4	0.939536	0.268498
O00151	PDLIM1	16	1.01103	0.0131935
O00154	ACOT7	7	1.06637	0.0828518
O00159	MYO1C	26	0.955553	0.0106626
O00161	SNAP23	5	0.918145	0.00660094
O00165	HAX1	7	0.954966	0.0111361
O00170	AIP	11	1.0294	0.0477148
O00186	STXBP3	15	1.06542	0.0981436
O00189	AP4M1	8	1.12606	0.00116754
O00192	ARVCF	1	1.04988	0.152042
O00194	RAB27B	2	1.53634	0.220073
O00203	AP3B1	31	1.01374	0.00689178
O00212	RHOD	3	0.788554	0.0723156
O00214	LGALS8	3	0.901621	0.0511684
O00217	NDUFS8	4	1.12953	0.0238133
O00220	TNFRSF10A	3	0.843676	0.396223
O00221	NFKBIE	6	0.973114	0.037902
O00231	PSMD11	18	1.01535	0.0672708
O00232	PSMD12	15	1.01473	0.00907551
O00233	PSMD9	9	0.878032	0.00116117
O00244	ATOX1	4	0.971688	0.0591296
O00255	MEN1	5	0.926157	0.0360291
O00257	CBX4	8	0.905153	0.00100719
O00264	PGRMC1	6	1.04198	0.0571027
O00267	SUPT5H	22	0.913639	0.00229241
O00268	TAF4	3	0.926627	0.136368
O00273	DFFA	9	0.927846	0.120409
O00287	RFXAP	1	1.32738	0.0750882
O00291	HIP1	12	1.06308	0.0253057
O00299	CLIC1	9	1.03635	0.0486387
O00303	EIF3F	7	0.952049	0.0447641
O00308	WWP2	6	1.05027	0.111779
O00329	PIK3CD	10	1.06085	0.043217
O00330	PDHX	5	1.09628	0.101889
O00339	MATN2	16	0.741951	0.0176346
O00391	QSOX1	18	1.02972	0.0130794
O00399	DCTN6	4	1.00745	0.0544996
O00400	SLC33A1	5	1.27909	0.0909407
O00401	WASL	6	0.972137	0.166614
O00408	PDE2A	3	1.39814	0.108738
O00410	IPO5	25	0.939689	0.0213851
O00411	POLRMT	18	1.05999	0.141405
O00418	EEF2K	5	1.17405	0.0218898
O00421	CCRL2	2	1.00733	0.344297
O00422	SAP18	3	1.22137	0.0985201
O00423	EML1	1	1.33913
O00425	IGF2BP3	14	1.00015	0.0108313
O00429	DNM1L	24	1.00657	0.0153947
O00442	RTCA	6	1.05113	0.06065
O00443	PIK3C2A	31	0.928989	0.0366587
O00459	PIK3R2	13	0.969562	0.107027
O00461	GOLIM4	14	1.01566	0.0848653
O00462	MANBA	7	1.14353	0.182758
O00468	AGRN	33	1.01692	0.00199591
O00469	PLOD2	27	0.946756	0.00220915
O00471	EXOC5	12	0.980095	0.0265614
O00478	BTN3A3	4	1.06721	0.104001
O00483	NDUFA4	3	1.01341	0.136655
O00487	PSMD14	8	1.13537	0.0154753
O00488	ZNF593	1	1.08253	0.537417
O00499	BIN1	8	0.956773	0.0128239
O00505	KPNA3	8	0.959989	0.0278292
O00506	STK25	9	0.929937	0.0460058
O00507	USP9Y	2	0.77372	0.401662
O00522	KRIT1	6	1.02949	0.0867805
O00541	PES1	15	1.01814	0.251764
O00560	SDCBP	3	1.29183	0.000324284
O00562	PITPNM1	10	1.20808	0.191583
O00566	MPHOSPH10	7	0.860237	0.0416004
O00567	NOP56	17	0.931492	0.140974
O00571	DDX3X	5	1.02389	0.139336
O00584	RNASET2	4	0.781782	0.114297
O00592	PODXL	11	1.15785	0.0112767
O00622	CCN1	16	0.617948	0.000860935
O00625	PIR	10	1.11535	0.0291357
O00629	KPNA4	2	0.728625	0.0410605
O00635	TRIM38	6	1.04059	0.049636
O00712	NFIB	6	0.963655	0.146747
O00743	PPP6C	8	1.02212	0.159501
O00746	NME4	3	0.941949	0.00968833
O00748	CES2	7	1.16912	0.210891
O00750	PIK3C2B	2	1.52784	0.445674
O00754	MAN2B1	17	1.0043	0.0553561
O00762	UBE2C	2	0.719104	0.374725
O00764	PDXK	10	1.13233	0.00997685
O00767	SCD	1	1.99427	0.523655
O14495	PLPP3	1	1.31653	0.209492
O14497	ARID1A	24	0.907487	0.105396
O14503	BHLHE40	1	1.06454	0.177864
O14519	CDK2AP1	1	0.881144	0.680886
O14521	SDHD	1	1.12927	0.0845093
O14523	C2CD2L	1	1.22138	0.25622
O14524	NEMP1	2	1.13017	0.0381321
O14530	TXNDC9	6	0.922209	0.0959896
O14561	NDUFAB1	4	1.09688	0.0496246
O14576	DYNC1I1	1	1.2136	0.154698
O14578	CIT	22	0.877116	0.0206989
O14579	COPE	7	1.00141	0.200196
O14595	CTDSP2	1	0.736149	0.195474
O14613	CDC42EP2	1	1.85914
O14617	AP3D1	27	0.98208	0.0669056
O14618	CCS	3	1.1679	0.1076
O14640	DVL1	0	0.658405	0.453315
O14641	DVL2	5	1.00745	0.0439045
O14646	CHD1	20	0.836782	0.00574768
O14647	CHD2	13	1.00336	0.11188
O14653	GOSR2	3	1.0725	0.0563067
O14656	TOR1A	11	1.05113	0.0250877
O14657	TOR1B	8	0.941046	0.141202
O14662	STX16	7	0.886785	0.0536674
O14672	ADAM10	20	0.916157	0.0540446
O14681	EI24	8	0.95765	0.039075
O14682	ENC1	1	0.462486	0.104789
O14684	PTGES	2	2.09736	0.126942
O14686	KMT2D	10	0.916225	0.115048
O14713	ITGB1BP1	1	0.737585
O14727	APAF1	5	1.17575	0.243202
O14730	RIOK3	3	1.03451	0.540026
O14733	MAP2K7	2	0.607541	0.0265481
O14734	ACOT8	5	1.03361	0.110984
O14735	CDIPT	3	1.10448	0.0778014
O14737	PDCD5	7	0.958494	0.0242614
O14744	PRMT5	11	0.930414	0.0836263
O14745	NHERF1	13	1.09162	0.0377385
O14757	CHEK1	9	0.743349	0.0243802
O14763	TNFRSF10B	7	1.06379	0.0391274
O14770	MEIS2	1
O14772	FPGT	6	1.07977	0.221627
O14773	TPP1	12	1.14871	0.0975225
O14776	TCERG1	22	1.00074	0.011268
O14777	NDC80	18	0.893213	0.0182177
O14787	TNPO2	4	1.36148	0.185957
O14791	APOL1	2	0.949303	0.0293774
O14795	UNC13B	2	1.03727	0.288399
O14802	POLR3A	10	1.00885	0.189997
O14810	CPLX1	2	0.93288	0.0157993
O14817	TSPAN4	1	0.888164	0.351968
O14818	PSMA7	10	1.0922	0.0199358
O14828	SCAMP3	4	1.03722	0.0162714
O14832	PHYH	3	1.2878	0.189817
O14841	OPLAH	10	1.13101	0.0283965
O14863	SLC30A4	2	1.12117	0.815935
O14867	BACH1	8	0.840168	0.134598
O14874	BCKDK	6	0.929401	0.0514604
O14879	IFIT3	11	1.20251	0.0638682
O14880	MGST3	1	0.967209	0.0501076
O14893	GEMIN2	2	0.92799	0.065169
O14907	TAX1BP3	3	1.11355	0.143475
O14908	GIPC1	12	0.951342	6.2491e-05
O14920	IKBKB	17	0.967718	0.051538
O14925	TIMM23	1	1.21139	0.198685
O14929	HAT1	7	0.928058	0.0461019
O14933	UBE2L6	5	1.12297	0.167626
O14936	CASK	15	1.00819	0.0925581
O14939	PLD2	5	1.22996	0.223064
O14949	UQCRQ	4	1.33996	0.0804632
O14950	MYL12B	3	1.01867	0.0214524
O14964	HGS	14	1.04143	0.0333679
O14965	AURKA	5	0.766056	0.0254737
O14966	RAB29	4	1.06811	0.0944264
O14972	VPS26C	3	0.933958	0.101815
O14974	PPP1R12A	27	1.01784	0.0210056
O14975	SLC27A2	5	1.05398	0.0227262
O14976	GAK	15	0.955551	0.0881331
O14979	HNRNPDL	5	0.970987	0.0608093
O14980	XPO1	26	1.03207	0.0222844
O14981	BTAF1	16	1.0054	0.149411
O15013	ARHGEF10	22	0.782725	0.0981345
O15014	ZNF609	8	0.823082	0.00366
O15020	SPTBN2	8	0.892211	0.163363
O15021	MAST4	6	1.20126	0.0799853
O15027	SEC16A	27	0.959985	0.0409361
O15031	PLXNB2	27	1.14824	0.0424728
O15033	AREL1	2	1.08818	0.154715
O15040	TECPR2	5	0.938926	0.171179
O15042	U2SURP	17	0.977846	0.0141899
O15047	SETD1A	7	1.03394	0.140185
O15056	SYNJ2	17	1.14384	0.053967
O15061	SYNM	13	1.32238	0.118266
O15066	KIF3B	16	1.07466	0.119854
O15067	PFAS	26	0.967498	0.000255791
O15075	DCLK1	3	1.46165	0.0598571
O15078	CEP290	7	1.05648	0.335384
O15084	ANKRD28	12	0.910004	0.20516
O15085	ARHGEF11	14	1.10611	0.253389
O15091	PRORP	6	1.06691	0.0735258
O15111	CHUK	14	1.03497	0.0873988
O15116	LSM1	4	0.894705	0.0742009
O15118	NPC1	10	1.1571	0.0351691
O15120	AGPAT2	2	1.17453	0.137971
O15126	SCAMP1	7	0.943712	0.0244738
O15127	SCAMP2	2	1.02551	0.0258314
O15143	ARPC1B	9	1.04696	0.0607993
O15144	ARPC2	15	1.05171	0.00831256
O15145	ARPC3	6	1.02401	0.0373318
O15160	POLR1C	9	0.913506	0.0518962
O15162	PLSCR1	3	1.20172	0.100226
O15164	TRIM24	8	1.28092	0.0195639
O15169	AXIN1	2	1.337	0.506693
O15173	PGRMC2	3	1.00753	0.038051
O15182	CETN3	3	0.955392	0.160918
O15194	CTDSPL	2	0.943209	0.164976
O15211	RGL2	8	1.32062	0.178079
O15212	PFDN6	9	0.921908	0.161628
O15213	WDR46	11	0.903186	0.0214484
O15226	NKRF	12	0.950076	0.0153557
O15228	GNPAT	5	1.17345	0.0983293
O15230	LAMA5	48	1.15329	0.00401166
O15231	ZNF185	25	0.882028	0.023041
O15234	CASC3	8	0.871925	0.518366
O15239	NDUFA1	1	1.07434	0.0884379
O15243	LEPROT	1	0.95256	0.270339
O15254	ACOX3	8	1.01984	0.148905
O15258	RER1	5	1.02673	0.023047
O15260	SURF4	4	1.12118	0.107525
O15269	SPTLC1	10	0.949321	0.0946367
O15270	SPTLC2	14	0.833326	0.066495
O15287	FANCG	1	0.93071
O15294	OGT	17	0.97349	0.00691815
O15305	PMM2	10	0.95269	0.061713
O15315	RAD51B	1	0.880098	0.0358385
O15344	MID1	4	0.91858	0.291439
O15347	HMGB3	7	1.00029	0.00147519
O15355	PPM1G	7	0.8734	0.0947329
O15357	INPPL1	23	0.993379	0.0688916
O15371	EIF3D	12	0.957307	0.0462126
O15372	EIF3H	13	0.894308	0.0850028
O15379	HDAC3	8	0.952997	0.0321036
O15381	NVL	6	1.04362	0.0816411
O15382	BCAT2	6	1.07678	0.0054415
O15392	BIRC5	2	0.589518	0.120198
O15397	IPO8	13	0.966966	0.0496766
O15400	STX7	6	0.95827	0.0330428
O15427	SLC16A3	9	0.998749	0.0335694
O15431	SLC31A1	1	0.929717	0.365356
O15438	ABCC3	4	1.77928	0.341344
O15439	ABCC4	14	0.933093	0.108285
O15440	ABCC5	4	1.03496	0.100876
O15446	POLR1G	3	0.997858	0.0331355
O15460	P4HA2	17	1.04824	0.00699144
O15484	CAPN5	4	1.42955	0.0982825
O15498	YKT6	6	0.964053	0.0167625
O15504	NUP42	2	0.614208	0.0347439
O15511	ARPC5	4	0.997142	0.0815564
O15514	POLR2D	1	0.889967	0.0378534
O15523	DDX3Y	22	0.969124	0.0204365
O15525	MAFG	4	0.8958	0.142692
O15530	PDPK1	4	1.06962	0.0581712
O15533	TAPBP	7	1.12731	0.0162316
O15541	RNF113A	3	0.908382	0.13284
O15550	KDM6A	2	1.05313	0.286579
O43143	DHX15	22	1.00475	0.01324
O43148	RNMT	8	0.957287	0.0156867
O43149	ZZEF1	23	1.0256	0.0702889
O43150	ASAP2	11	1.00901	0.0816342
O43156	TTI1	5	0.97599	0.193128
O43157	PLXNB1	2	0.805041	0.630957
O43159	RRP8	4	0.998071	0.0282988
O43164	PJA2	5	0.942765	0.25154
O43166	SIPA1L1	21	1.16855	0.0130784
O43167	ZBTB24	2	1.25078	0.353968
O43169	CYB5B	3	0.980954	0.0226845
O43172	PRPF4	18	0.859821	0.0159148
O43175	PHGDH	15	0.933293	0.0181049
O43181	NDUFS4	3	1.1316	0.0808648
O43187	IRAK2	2	1.03999
O43237	DYNC1LI2	12	0.953305	0.025263
O43242	PSMD3	27	1.04649	0.040602
O43251	RBFOX2	7	0.915452	0.0191547
O43252	PAPSS1	8	1.27217	0.0573373
O43257	ZNHIT1	1	1.30523
O43264	ZW10	13	0.837104	0.0193125
O43286	B4GALT5	5	1.12435	0.139043
O43290	SART1	19	1.01657	0.0163688
O43292	GPAA1	8	0.957021	0.193634
O43293	DAPK3	10	0.937819	0.0242499
O43294	TGFB1I1	5	0.943962	0.014196
O43296	ZNF264	1	0.741472	0.122381
O43299	AP5Z1	6	0.824418	0.140568
O43303	CCP110	2	1.30315	0.300676
O43306	ADCY6	4	1.3568	0.191654
O43310	CTIF	9	0.953962	0.152815
O43312	MTSS1	2	1.73482	0.288319
O43314	PPIP5K2	17	1.00541	0.176362
O43318	MAP3K7	14	1.00966	0.0996053
O43324	EEF1E1	7	1.07261	0.0097886
O43353	RIPK2	4	0.973033	0.0493278
O43379	WDR62	8	0.820556	0.299629
O43390	HNRNPR	25	0.978281	0.0684231
O43395	PRPF3	14	0.892673	0.00539168
O43396	TXNL1	5	0.987429	0.00156909
O43399	TPD52L2	9	1.01635	0.00680945
O43402	EMC8	2	0.853773	0.0774939
O43422	THAP12	3	1.02955	0.443529
O43426	SYNJ1	4	0.896032	0.214774
O43427	FIBP	7	1.08772	0.0520153
O43432	EIF4G3	26	0.899706	0.00570465
O43447	PPIH	6	0.944629	0.00156199
O43462	MBTPS2	2	1.27199	0.154656
O43464	HTRA2	7	1.12621	0.0435423
O43488	AKR7A2	6	1.02158	0.126773
O43491	EPB41L2	23	0.88606	0.0066682
O43493	TGOLN2	8	0.96402	0.0912699
O43502	RAD51C	3	0.605882	0.101095
O43504	LAMTOR5	1	1.06235	0.0210853
O43505	B4GAT1	3	0.965368	0.0591478
O43513	MED7	1	0.641778	0.298272
O43520	ATP8B1	11	0.870366	0.0528945
O43524	FOXO3	3	1.07363	0.134424
O43542	XRCC3	2	1.38153
O43556	SGCE	2	0.955992	0.291567
O43567	RNF13	2	1.07196	0.0127831
O43572	AKAP10	7	0.990484	0.19469
O43583	DENR	3	1.12541	0.113969
O43592	XPOT	21	1.0411	0.0259874
O43598	DNPH1	5	0.889062	0.0812148
O43612	HCRT	1
O43615	TIMM44	19	1.04785	0.00939105
O43617	TRAPPC3	5	1.01995	0.0506849
O43633	CHMP2A	4	0.99865	0.0893754
O43639	NCK2	6	0.901182	0.19659
O43660	PLRG1	15	0.940782	0.144727
O43663	PRC1	12	0.750321	0.0265876
O43665	RGS10	4	0.788151	0.12883
O43670	ZNF207	5	0.959772	0.164706
O43674	NDUFB5	4	1.08781	0.143701
O43676	NDUFB3	2	0.995657	0.00576214
O43678	NDUFA2	3	1.1599	0.174175
O43681	GET3	8	1.04227	0.0659654
O43683	BUB1	7	0.737245	0.00763884
O43684	BUB3	11	0.999277	0.0349159
O43688	PLPP2	1	0.785075	0.182391
O43707	ACTN4	33	0.968671	0.0241765
O43708	GSTZ1	2	0.835856	0.385508
O43709	BUD23	4	0.98809	0.0789328
O43715	TRIAP1	2	0.768116	0.0224956
O43716	GATC	2	0.964577	0.130421
O43719	HTATSF1	12	0.913846	0.0392285
O43731	KDELR3	1	1.07662	0.105987
O43734	TRAF3IP2	1	1.7594	0.431279
O43739	CYTH3	3	0.701017	0.0506103
O43741	PRKAB2	4	1.11943	0.270451
O43747	AP1G1	16	1.04583	0.0311196
O43752	STX6	5	1.0237	0.191325
O43759	SYNGR1	1	1.091	0.16145
O43760	SYNGR2	4	1.04715	0.155908
O43765	SGTA	10	1.00194	0.0385616
O43766	LIAS	2	0.552906	0.171068
O43768	ENSA	3	0.936341	0.133886
O43772	SLC25A20	2	1.15702	0.0186176
O43776	NARS1	14	0.986068	0.00418741
O43790	KRT86	0	0.923376	0.160051
O43795	MYO1B	23	1.00462	0.0200361
O43805	SSNA1	3	1.21735	0.0294984
O43808	SLC25A17	3	0.876533	0.255259
O43809	NUDT21	7	1.00797	0.0349241
O43813	LANCL1	6	1.1249	0.0833191
O43815	STRN	16	1.05068	0.0607955
O43818	RRP9	9	0.887998	0.0217469
O43819	SCO2	2	1.11436	0.0955294
O43822	CFAP410	1	0.649874	0.0461464
O43823	AKAP8	2	1.0715	0.173759
O43826	SLC37A4	1	0.740839	0.436512
O43837	IDH3B	9	1.03081	0.106673
O43847	NRDC	25	0.923063	0.00608564
O43852	CALU	14	1.05338	0.112509
O43854	EDIL3	7	1.36599	0.119246
O43861	ATP9B	3	1.02359	0.214521
O43865	AHCYL1	6	1.08261	0.022358
O43896	KIF1C	18	0.977083	0.0356656
O43900	PRICKLE3	1
O43920	NDUFS5	5	0.95118	0.073897
O43924	PDE6D	4	0.908158	0.268875
O43929	ORC4	5	0.878411	0.118071
O43933	PEX1	8	0.830201	0.133508
O60216	RAD21	18	0.91958	0.0652014
O60218	AKR1B10	4	1.18979	0.0306439
O60220	TIMM8A	3	0.985845	0.120334
O60231	DHX16	14	0.959988	0.124309
O60232	ZNRD2	5	0.914285	0.162302
O60238	BNIP3L	2	1.14736	0.0340369
O60239	SH3BP5	4	1.0415	0.214473
O60244	MED14	11	0.897724	0.0269486
O60248	SOX15	1	1.31908	0.0406296
O60256	PRPSAP2	9	1.16052	0.139319
O60264	SMARCA5	20	0.972566	0.0133602
O60266	ADCY3	2	1.02609	0.78576
O60271	SPAG9	35	0.990495	0.014205
O60281	ZNF292	5	0.959124	0.113885
O60291	MGRN1	5	1.05353	0.142774
O60292	SIPA1L3	24	0.811493	0.0687193
O60293	ZFC3H1	15	0.900212	0.00381687
O60303	KATNIP	2	1.39051	0.543394
O60306	AQR	24	0.984526	0.0973488
O60313	OPA1	32	1.06262	0.0197155
O60318	MCM3AP	12	1.11261	0.204275
O60331	PIP5K1C	3	0.883214	0.194179
O60333	KIF1B	24	1.00458	0.0239603
O60337	MARCHF6	2	1.09415	0.133181
O60341	KDM1A	11	0.905125	0.0419904
O60343	TBC1D4	12	0.949173	0.173908
O60346	PHLPP1	2	2.29848	0.684657
O60353	FZD6	4	0.831975	0.201875
O60427	FADS1	4	0.997357	0.463546
O60437	PPL	64	1.31241	0.0214552
O60443	GSDME	17	1.02019	0.0104441
O60447	EVI5	4	1.13704	0.0851508
O60476	MAN1A2	9	0.976248	0.0851803
O60488	ACSL4	19	0.886992	0.0297465
O60493	SNX3	10	0.988579	0.0102019
O60499	STX10	6	0.991239	0.127215
O60502	OGA	18	1.00659	0.0451687
O60504	SORBS3	11	0.979721	0.057757
O60506	SYNCRIP	15	1.00333	0.0826138
O60507	TPST1	3	0.829123	0.0967961
O60508	CDC40	7	0.8683	0.043293
O60512	B4GALT3	2	1.05879	0.594943
O60513	B4GALT4	6	0.731886	0.193911
O60524	NEMF	17	1.02258	0.0415136
O60547	GMDS	8	1.06861	0.00102831
O60551	NMT2	7	1.04619	0.156056
O60563	CCNT1	11	0.833698	0.0983572
O60566	BUB1B	1
O60568	PLOD3	23	1.08828	0.00922509
O60573	EIF4E2	8	0.91983	0.0185053
O60583	CCNT2	2	1.27149	0.840819
O60610	DIAPH1	28	0.921064	0.0215193
O60613	SELENOF	3	1.247	0.162865
O60645	EXOC3	16	0.977178	0.0166533
O60656	UGT1A9	1	1.29213	0.179129
O60664	PLIN3	11	1.09577	0.0190022
O60671	RAD1	3	0.996721	0.0530374
O60674	JAK2	2	1.0412	0.170061
O60675	MAFK	2	1.02319	0.490027
O60678	PRMT3	10	0.890181	0.109338
O60683	PEX10	1	0.989619
O60684	KPNA6	11	0.863064	0.0959193
O60701	UGDH	15	1.12284	0.0193223
O60704	TPST2	2	1.1261	0.0564596
O60711	LPXN	3	1.23333	0.0220204
O60716	CTNND1	30	1.05404	0.102443
O60725	ICMT	2	0.991298	0.069165
O60749	SNX2	20	1.00793	0.0322482
O60762	DPM1	7	0.961225	0.146094
O60763	USO1	19	1.03967	0.00284608
O60783	MRPS14	1	1.09045	0.142363
O60784	TOM1	4	1.10753	0.43316
O60814	H2BC12	8	0.937817	0.0866761
O60825	PFKFB2	11	1.03687	0.068226
O60826	CCDC22	14	1.06051	0.0755395
O60828	PQBP1	5	0.871021	0.103735
O60830	TIMM17B	1	1.78441	0.0179518
O60831	PRAF2	2	1.06432	0.0605614
O60832	DKC1	15	0.974141	0.0692261
O60841	EIF5B	28	0.936051	0.00115323
O60858	TRIM13	2	0.789057	0.202349
O60869	EDF1	2	0.985483	0.512231
O60870	KIN	3	0.930768	0.0893066
O60879	DIAPH2	16	1.12124	0.0502651
O60884	DNAJA2	9	0.933102	0.0228509
O60885	BRD4	22	0.91377	0.0943654
O60888	CUTA	3	1.10955	0.0157079
O60890	OPHN1	10	0.743252	0.10142
O60906	SMPD2	6	1.08214	0.102633
O60921	HUS1	3	1.04808	0.0258528
O60927	PPP1R11	2	1.19049	0.0760761
O60930	RNASEH1	3	0.728837	0.163614
O60934	NBN	16	1.03148	0.0755454
O60936	NOL3	3	1.30103	0.120214
O60942	RNGTT	8	1.0174	0.0717044
O75027	ABCB7	6	1.00465	0.124453
O75044	SRGAP2	21	1.03911	0.0121847
O75051	PLXNA2	3	1.13297	0.177923
O75052	NOS1AP	1	0.874615
O75054	IGSF3	4	1.59784	0.0283318
O75061	DNAJC6	1	0.882869	0.58347
O75063	FAM20B	5	0.922555	0.100093
O75069	TMCC2	1	1.2111
O75083	WDR1	20	1.08644	0.0273527
O75094	SLIT3	6	0.943597	0.142405
O75110	ATP9A	12	1.0317	0.109429
O75113	N4BP1	6	1.05668	0.112812
O75116	ROCK2	20	0.952753	0.078687
O75121	MFAP3L	0	1.71353	0.255758
O75122	CLASP2	16	0.840609	0.0524009
O75127	PTCD1	5	1.09061	0.0600253
O75128	COBL	3	1.61111	0.847652
O75131	CPNE3	14	1.0264	0.0325828
O75143	ATG13	3	0.998944	0.125483
O75144	ICOSLG	2	0.662269	0.122985
O75145	PPFIA3	1	1.19412	0.484226
O75146	HIP1R	21	1.1245	0.144962
O75147	OBSL1	5	1.02916	0.196911
O75150	RNF40	14	0.97397	0.0798111
O75151	PHF2	5	0.867184	0.0452296
O75152	ZC3H11A	14	0.843297	0.00993819
O75155	CAND2	5	0.810097	0.0141894
O75161	NPHP4	5	1.04379	0.195734
O75164	KDM4A	1	1.32214	0.265129
O75165	DNAJC13	33	1.07203	0.168014
O75167	PHACTR2	5	0.969365	0.191848
O75170	PPP6R2	7	1.07212	0.0591811
O75175	CNOT3	9	0.851247	0.136343
O75177	SS18L1	3	0.682213	0.130379
O75179	ANKRD17	19	1.00421	0.124574
O75182	SIN3B	6	0.993655	0.0602457
O75190	DNAJB6	9	0.749484	0.140144
O75191	XYLB	3	0.929044	0.435837
O75208	COQ9	3	0.983929	0.242583
O75223	GGCT	5	0.91014	0.0495861
O75251	NDUFS7	5	1.10535	0.0602557
O75306	NDUFS2	11	1.08481	0.0410602
O75312	ZPR1	9	0.887967	0.103041
O75319	DUSP11	3	1.21213	0.00501408
O75323	NIPSNAP2	7	1.10553	0.0476605
O75326	SEMA7A	13	0.802232	0.0820782
O75330	HMMR	14	0.832217	0.0987271
O75340	PDCD6	6	0.99763	0.0371365
O75347	TBCA	8	0.966671	0.0676533
O75348	ATP6V1G1	3	1.02785	0.0245032
O75351	VPS4B	5	1.01089	0.0556312
O75354	ENTPD6	7	1.21181	0.0623388
O75356	ENTPD5	2	1.44378	0.127367
O75362	ZNF217	7	0.670248	0.00425786
O75367	MACROH2A1	12	1.05929	0.000303269
O75369	FLNB	89	1.03752	0.0183709
O75376	NCOR1	17	0.979816	0.0770202
O75379	VAMP4	3	1.72241	0.170147
O75381	PEX14	5	0.971912	0.000578221
O75382	TRIM3	6	1.1044	0.0718891
O75385	ULK1	4	1.24721	0.152758
O75386	TULP3	1
O75390	CS	9	0.93021	0.0156556
O75396	SEC22B	9	0.981166	0.0367666
O75400	PRPF40A	12	0.961672	0.0740667
O75410	TACC1	16	0.899906	0.108045
O75414	NME6	3	1.11863	0.2803
O75420	GIGYF1	5	1.02017	0.0209254
O75427	LRCH4	7	0.970651	0.0811386
O75431	MTX2	5	1.10234	0.189132
O75436	VPS26A	14	1.15775	0.0457366
O75438	NDUFB1	3	1.04193	0.16958
O75439	PMPCB	12	1.03133	0.0133454
O75443	TECTA	1	1.14834	0.079398
O75446	SAP30	2	0.698806	0.264218
O75448	MED24	6	0.950381	0.129425
O75449	KATNA1	2	0.774098	0.0495046
O75475	PSIP1	6	0.940035	0.195066
O75477	ERLIN1	7	1.00561	0.105458
O75489	NDUFS3	9	1.04388	0.192466
O75494	SRSF10	3	1.02359	0.0492593
O75496	GMNN	1	1.356
O75503	CLN5	7	1.13168	0.0186262
O75506	HSBP1	1	0.744406	0.119999
O75521	ECI2	7	1.08305	0.0209833
O75528	TADA3	3	1.04277	0.242298
O75529	TAF5L	3	1.19421	0.296386
O75530	EED	11	0.991154	0.100544
O75531	BANF1	5	0.745388	0.0313296
O75533	SF3B1	27	1.05802	0.0128653
O75534	CSDE1	29	0.852523	0.0214381
O75554	WBP4	3	0.791282	0.280914
O75558	STX11	4	1.06608	0.073253
O75569	PRKRA	6	1.0212	0.102722
O75575	CRCP	1	0.61286	0.8356
O75586	MED6	1	0.949578	0.114363
O75592	MYCBP2	22	0.900866	0.0832262
O75607	NPM3	3	0.923515	0.085504
O75608	LYPLA1	3	0.962798	0.0899065
O75616	ERAL1	4	1.01112	0.0644567
O75618	DEDD	1	1.37646	0.0389606
O75629	CREG1	2	0.948826	0.164698
O75643	SNRNP200	76	0.917897	0.0377462
O75648	TRMU	7	1.19728	0.00509951
O75663	TIPRL	5	0.946685	0.0500233
O75665	OFD1	3	0.863335	0.03787
O75674	TOM1L1	5	1.07152	0.100113
O75676	RPS6KA4	13	1.01835	0.0875145
O75688	PPM1B	4	0.963419	0.274582
O75689	ADAP1	3	0.933614	0.0358654
O75691	UTP20	38	0.965701	0.0157754
O75694	NUP155	25	0.923054	0.020204
O75695	RP2	7	1.02841	0.0474204
O75717	WDHD1	19	0.761175	0.126209
O75718	CRTAP	7	1.06238	0.108171
O75746	SLC25A12	13	1.05405	0.0295616
O75771	RAD51D	2	0.612851	0.209917
O75781	PALM	2	1.07797	0.129
O75787	ATP6AP2	6	0.99291	0.0501194
O75792	RNASEH2A	7	0.895053	0.0951925
O75808	CAPN15	3	0.906736	0.0124027
O75815	BCAR3	15	0.920562	0.0386244
O75817	POP7	2	0.711146	0.0412115
O75818	RPP40	3	1.15017	0.547769
O75821	EIF3G	10	0.941425	0.0135738
O75822	EIF3J	7	0.947598	0.036979
O75828	CBR3	8	1.12897	0.0226241
O75832	PSMD10	6	1.24896	0.0912771
O75841	UPK1B	3	0.649482	0.00880303
O75843	AP1G2	11	1.00226	0.0309588
O75844	ZMPSTE24	9	0.94406	0.0574809
O75864	PPP1R37	6	0.850676	0.00217188
O75865	TRAPPC6A	2	1.19574	0.103741
O75874	IDH1	13	1.22649	0.0356023
O75879	GATB	3	0.791734	0.275666
O75880	SCO1	4	0.926189	0.24042
O75882	ATRN	5	1.28109	0.219794
O75884	RBBP9	2	1.26752	0.100289
O75886	STAM2	8	0.801247	0.261513
O75907	DGAT1	3	0.602237	0.0572898
O75909	CCNK	2	0.92266	0.139501
O75911	DHRS3	7	1.52932	0.024703
O75914	PAK3	1	0.643579	0.246071
O75915	ARL6IP5	3	1.33286	0.000454558
O75923	DYSF	51	1.03152	0.02669
O75925	PIAS1	3	1.01828	0.00286178
O75934	BCAS2	9	1.02086	0.02839
O75935	DCTN3	7	1.11655	0.00401532
O75936	BBOX1	1
O75937	DNAJC8	9	0.931195	0.0843409
O75940	SMNDC1	4	0.800077	0.00229413
O75943	RAD17	2	1.14575	0.244626
O75955	FLOT1	18	1.05455	0.0845007
O75962	TRIO	38	1.01251	0.0287664
O75969	AKAP3	1
O75970	MPDZ	28	0.9194	0.0284976
O75971	SNAPC5	2	0.810801	0.0191417
O75976	CPD	22	0.966158	0.0607719
O76003	GLRX3	10	1.00024	0.0491465
O76011	KRT34	12	0.639835	0.0223118
O76021	RSL1D1	14	0.953095	0.0162548
O76024	WFS1	11	0.962571	0.0742058
O76027	ANXA9	4	1.3756	0.295909
O76031	CLPX	17	1.02116	0.0526642
O76041	NEBL	3	1.59107	0.220244
O76050	NEURL1	1	0.702604	0.0779226
O76054	SEC14L2	3	1.10814	0.00214051
O76071	CIAO1	12	0.961351	0.0605373
O76074	PDE5A	2	0.743405
O76075	DFFB	2	1.01506	0.305992
O76080	ZFAND5	1	1.23969	0.193833
O76094	SRP72	20	1.0399	0.0562353
O76095	JTB	1	0.946208	6.61993e-05
O94760	DDAH1	13	0.949291	0.0744059
O94761	RECQL4	3	0.818022	0.0465023
O94762	RECQL5	4	1.05539	0.0203136
O94763	URI1	8	0.887704	0.210003
O94766	B3GAT3	6	1.17462	0.0832814
O94768	STK17B	2	1.27835	0.0421254
O94776	MTA2	18	1.00466	0.0205234
O94782	USP1	3	0.938554	0.27277
O94788	ALDH1A2	9	1.07134	0.0425309
O94804	STK10	17	0.932211	0.016591
O94808	GFPT2	23	1.32154	0.0178579
O94811	TPPP	3	1.22567	0.470211
O94817	ATG12	3	0.912059	0.0983012
O94822	LTN1	26	0.908494	0.0344574
O94826	TOMM70	10	1.01235	0.106476
O94829	IPO13	5	1.06876	0.214624
O94830	DDHD2	8	1.05391	0.103435
O94832	MYO1D	17	1.21377	0.0461414
O94842	TOX4	3	0.913053	0.0233218
O94851	MICAL2	29	1.08836	0.0325767
O94855	SEC24D	11	1.13226	0.0808128
O94856	NFASC	8	0.77	0.00117582
O94864	SUPT7L	2	1.47479	0.0996781
O94868	FCHSD2	3	0.773632	0.431006
O94874	UFL1	26	1.07418	0.0839859
O94876	TMCC1	3	0.929838	0.122566
O94880	PHF14	13	0.915497	0.128803
O94885	SASH1	4	1.23081	0.105961
O94886	TMEM63A	3	1.40812	0.195865
O94887	FARP2	3	0.974047	0.192316
O94888	UBXN7	5	1.00829	0.162148
O94901	SUN1	15	1.01676	0.0754362
O94905	ERLIN2	11	1.06853	0.102678
O94906	PRPF6	26	1.00629	0.0222834
O94907	DKK1	2	0.661637	0.364428
O94913	PCF11	6	1.22898	0.291334
O94915	FRYL	35	0.918128	0.0215672
O94916	NFAT5	11	0.927032	0.0717048
O94919	ENDOD1	6	1.04548	0.0176968
O94923	GLCE	7	1.0995	0.0541764
O94925	GLS	17	0.963962	0.0306789
O94927	HAUS5	11	0.849507	0.0445249
O94953	KDM4B	7	1.23344	0.0735962
O94964	SOGA1	25	0.999011	0.0208029
O94966	USP19	12	1.04934	0.0515063
O94967	WDR47	7	1.30943	0.209582
O94972	TRIM37	1	1.6996
O94973	AP2A2	18	0.964564	0.0484783
O94979	SEC31A	27	1.0841	0.0344842
O94985	CLSTN1	1	1.30644	0.480727
O94986	CEP152	1	1.34537	0.537851
O94992	HEXIM1	5	1.16574	0.236724
O95067	CCNB2	2	0.848386	0.241773
O95070	YIF1A	2	0.960282	0.370168
O95071	UBR5	23	0.90801	0.0400749
O95072	REC8	1	1.16793
O95104	SCAF4	3	0.940036	0.149062
O95139	NDUFB6	2	1.01877	0.0575034
O95140	MFN2	11	1.07679	0.0196189
O95147	DUSP14	1	0.751813
O95149	SNUPN	5	1.01253	0.134594
O95155	UBE4B	14	0.957203	0.0381735
O95159	ZFPL1	8	1.06883	0.0520421
O95163	ELP1	22	0.995052	0.00957875
O95166	GABARAP	2	0.923638	0.134433
O95167	NDUFA3	1	1.43247	0.035132
O95168	NDUFB4	4	1.15925	0.0910638
O95169	NDUFB8	2	1.14228	0.0553644
O95182	NDUFA7	5	1.14482	0.115359
O95197	RTN3	5	1.00439	0.0305149
O95202	LETM1	18	0.952481	0.0143532
O95208	EPN2	4	1.08152	0.138342
O95210	STBD1	7	1.12267	0.0958129
O95214	LEPROTL1	1	0.925367	0.148078
O95218	ZRANB2	10	0.98934	0.0655569
O95219	SNX4	12	1.02961	0.0427305
O95229	ZWINT	4	0.607246	0.0585735
O95232	LUC7L3	7	0.967324	0.060644
O95235	KIF20A	18	0.722227	0.110892
O95236	APOL3	1	1.29263	0.273073
O95239	KIF4A	23	0.857368	0.039005
O95243	MBD4	2	0.820138	0.0888788
O95248	SBF1	16	1.06948	0.00556506
O95249	GOSR1	5	1.01737	0.126866
O95251	KAT7	7	0.858994	0.185724
O95271	TNKS	8	0.748423	0.0748398
O95273	CCNDBP1	3	0.726224	0.0645526
O95292	VAPB	6	1.01131	0.00627993
O95295	SNAPIN	5	0.924068	0.00159167
O95297	MPZL1	6	0.89526	0.0400875
O95298	NDUFC2	4	1.15242	0.0413252
O95299	NDUFA10	10	1.08592	0.0155217
O95302	FKBP9	7	1.05472	0.06313
O95319	CELF2	5	0.801241	0.00362773
O95340	PAPSS2	26	0.89306	0.0319633
O95347	SMC2	40	0.914664	0.0502159
O95352	ATG7	17	1.0507	0.0512936
O95359	TACC2	6	1.26709	0.0501864
O95361	TRIM16	11	0.967591	0.018161
O95363	FARS2	4	1.10764	0.260139
O95372	LYPLA2	5	1.07216	0.133002
O95373	IPO7	18	0.904651	0.00306583
O95376	ARIH2	9	0.988451	0.12146
O95379	TNFAIP8	2	1.09691	0.0524361
O95382	MAP3K6	6	0.782277	0.239007
O95391	SLU7	5	1.01289	0.12363
O95394	PGM3	16	1.01821	0.0159204
O95396	MOCS3	6	1.04371	0.2116
O95400	CD2BP2	6	0.93234	0.010856
O95405	ZFYVE9	5	1.29872	0.0641404
O95407	TNFRSF6B	5	2.04581	0.166693
O95415	BRI3	1	0.830872	0.359612
O95425	SVIL	6	0.959715	0.0318679
O95429	BAG4	2	1.06932	0.00566323
O95433	AHSA1	8	0.938015	0.0510402
O95453	PARN	16	0.979148	0.0284712
O95456	PSMG1	11	0.893979	0.0129477
O95466	FMNL1	15	1.14297	0.0278501
O95470	SGPL1	10	0.942641	0.104778
O95476	CTDNEP1	4	1.00216	0.232372
O95479	H6PD	19	1.13968	0.124557
O95486	SEC24A	10	0.899396	0.0131647
O95487	SEC24B	18	0.994534	0.000343495
O95490	ADGRL2	9	0.957714	0.111731
O95544	NADK	2	0.813785	0.0104515
O95551	TDP2	4	0.972592	0.218557
O95562	SFT2D2	2	1.0801	0.70441
O95563	MPC2	4	1.00685	0.0371791
O95571	ETHE1	10	1.01893	0.0462171
O95573	ACSL3	16	1.06934	0.0308213
O95602	POLR1A	28	0.959479	0.00833832
O95613	PCNT	11	0.944644	0.103459
O95619	YEATS4	5	1.17861	0.0972572
O95628	CNOT4	2	1.11203	0.187587
O95630	STAMBP	5	1.03088	0.179551
O95633	FSTL3	4	0.764258	0.0146329
O95639	CPSF4	4	0.991412	0.00198715
O95671	ASMTL	9	1.03132	0.0266881
O95674	CDS2	1	1.539	0.0927719
O95684	CEP43	4	0.834806	0.206782
O95696	BRD1	2	0.94679	0.22695
O95707	POP4	3	1.38614	0.0842596
O95714	HERC2	11	1.01942	0.280027
O95716	RAB3D	2	0.894193	0.0960808
O95721	SNAP29	8	0.864484	0.101749
O95747	OXSR1	8	0.944092	0.0279334
O95749	GGPS1	6	0.858485	0.0218913
O95758	PTBP3	6	1.11692	0.0975862
O95772	STARD3NL	3	1.07997	0.18474
O95777	LSM8	1	1.28679	0.484644
O95782	AP2A1	29	1.0014	0.00748754
O95785	WIZ	12	1.02109	0.143278
O95786	RIGI	16	1.2298	0.0403823
O95793	STAU1	18	0.919066	0.0415902
O95801	TTC4	8	1.03652	0.0801277
O95807	TMEM50A	3	0.992195	0.157025
O95810	CAVIN2	8	0.809577	0.074895
O95816	BAG2	7	0.992799	0.142063
O95817	BAG3	16	1.0116	0.0377491
O95819	MAP4K4	16	1.05988	0.063034
O95822	MLYCD	3	0.844432	0.0660436
O95831	AIFM1	15	1.12895	0.0414428
O95833	CLIC3	8	1.2361	0.103747
O95834	EML2	7	1.12719	0.121375
O95835	LATS1	5	1.10357	0.193653
O95837	GNA14	1	0.322247
O95848	NUDT14	1	0.985009
O95858	TSPAN15	2	1.40774	0.152123
O95861	BPNT1	5	1.01228	0.105352
O95865	DDAH2	10	1.28059	0.0925189
O95870	ABHD16A	9	1.04368	0.0728971
O95881	TXNDC12	6	1.01117	0.127811
O95900	TRUB2	3	1.07294	0.439182
O95905	ECD	7	0.886857	0.211519
O95926	SYF2	5	0.835519	0.115227
O95935	TBX18	1
O95980	RECK	2	0.978524	0.00861317
O95983	MBD3	3	0.873233	0.144078
O95985	TOP3B	5	1.00958	0.353101
O95989	NUDT3	3	0.945293	0.296907
O95997	PTTG1	0	0.848403	0.289694
O95999	BCL10	4	0.94307	0.0212922
O96000	NDUFB10	6	1.00901	0.0393585
O96005	CLPTM1	8	0.958435	0.037042
O96006	ZBED1	2	0.760785
O96007	MOCS2	3	0.83107	0.00353201
O96008	TOMM40	6	1.03674	0.0167465
O96011	PEX11B	8	1.11624	0.124198
O96013	PAK4	14	0.953044	0.107509
O96015	DNAL4	2	0.906281	0.376506
O96017	CHEK2	3	1.12624	0.0160778
O96018	APBA3	2	1.48604	0.743234
O96019	ACTL6A	11	0.994704	0.0276691
O96028	NSD2	8	0.752946	0.316197
O96033	MOCS2	2	0.872915	0.221143
P00156	MT-CYB	2	0.878933	0.107311
P00167	CYB5A	5	1.03803	0.044066
P00338	LDHA	15	1.01646	0.0168858
P00367	GLUD1	21	1.10482	0.00802867
P00374	DHFR	7	0.864437	0.0323764
P00387	CYB5R3	14	1.07547	0.0059465
P00390	GSR	13	1.0052	0.0266615
P00395	MT-CO1	1	1.13818	0.0625359
P00403	MT-CO2	4	0.978248	0.0333448
P00414	MT-CO3	3	1.0259	0.1719
P00441	SOD1	4	0.960876	0.0282373
P00491	PNP	11	1.02803	0.0234895
P00492	HPRT1	8	1.02932	0.0489165
P00505	GOT2	21	1.06053	8.89667e-05
P00519	ABL1	5	1.08229	0.225957
P00533	EGFR	27	0.943493	0.0360001
P00558	PGK1	25	1.02777	0.0488001
P00568	AK1	10	1.23118	0.026386
P00734	F2	2	1.11264	0.261642
P00736	C1R	1	1.18209	0.0393966
P00750	PLAT	10	0.734331	0.044464
P00751	CFB	3	1.43191	0.0144056
P00813	ADA	9	1.04001	0.0664153
P00846	MT-ATP6	2	1.14906	0.0825637
P00918	CA2	6	0.797866	0.0580809
P00966	ASS1	12	1.09062	0.0200627
P01008	SERPINC1	3	0.955557	0.0493336
P01023	A2M	1	0.967784	0.0787119
P01024	C3	18	1.25886	0.0996667
P01033	TIMP1	3	1.16456	0.151848
P01034	CST3	1
P01111	NRAS	2	0.957594	0.0639667
P01112	HRAS	7	1.10271	0.0653117
P01116	KRAS	3	1.12702	0.0738923
P01130	LDLR	14	0.884759	0.00232775
P01137	TGFB1	4	3.41668	0.663424
P01584	IL1B	2	1.2728	0.697375
P01706	IGLV2-11	1	0.929336
P01889	HLA-B	9	1.04677	0.0372764
P01893	HLA-H	1	0.786526
P02100	HBE1	1	1.14999	0.153285
P02452	COL1A1	11	0.86869	0.0254203
P02462	COL4A1	3	0.880328	0.0597488
P02511	CRYAB	4	0.926667	0.340258
P02533	KRT14	6	1.26873	0.0166446
P02538	KRT6A	4	1.09735	0.0825868
P02545	LMNA	44	1.12871	0.0129113
P02649	APOE	2	0.926328	0.277006
P02671	FGA	1	1.09942	0.0215543
P02675	FGB	2	1.36131	0.214519
P02686	MBP	4	1.22977	0.0662567
P02748	C9	2	1.20397
P02749	APOH	1	1.17979	0.337136
P02765	AHSG	3	0.918988	0.0655272
P02768	ALB	14	1.00186	0.0363267
P02786	TFRC	22	0.923832	0.0556701
P02788	LTF	3	0.961141	0.0066752
P02792	FTL	8	0.968822	0.0119662
P02794	FTH1	8	1.27411	0.0808821
P02795	MT2A	1	1.09787	0.212577
P03886	MT-ND1	1	1.08892	0.281193
P03891	MT-ND2	1	1.0751	0.137162
P03905	MT-ND4	2	0.958924	0.034792
P03915	MT-ND5	3	0.837166	0.491885
P03923	MT-ND6	1	1.76709	0.413093
P03928	MT-ATP8	3	0.98025	0.117128
P03973	SLPI	2	1.07572	0.315752
P04004	VTN	1	0.619008	0.290215
P04040	CAT	15	1.25797	0.0461217
P04049	RAF1	6	0.902503	0.056563
P04062	GBA1	7	1.0716	0.0175284
P04066	FUCA1	6	1.00805	0.0141337
P04075	ALDOA	30	1.01467	0.0186855
P04080	CSTB	6	1.10348	0.0166106
P04083	ANXA1	19	1.07396	0.00385328
P04114	APOB	7	0.824005	0.137987
P04150	NR3C1	13	1.18785	0.121564
P04156	PRNP	4	0.992577	0.0568598
P04179	SOD2	11	1.25314	0.0998119
P04181	OAT	12	0.911201	0.028119
P04183	TK1	6	0.733321	0.137995
P04216	THY1	4	1.06506	0.136395
P04217	A1BG	1	0.990953	0.4996
P04233	CD74	1	1.11803	0.43522
P04264	KRT1	12	3.50055	0.124127
P04406	GAPDH	18	1.09408	0.0288543
P04424	ASL	13	1.00311	0.149953
P04439	HLA-A	3	1.1576	0.0508691
P04626	ERBB2	3	0.806769	0.391063
P04632	CAPNS1	6	1.0287	0.0370714
P04637	TP53	1	0.685581	0.182847
P04732	MT1E	0	1.46924
P04792	HSPB1	13	1.07189	0.0240476
P04818	TYMS	9	0.590482	0.113597
P04843	RPN1	24	1.03073	0.0266544
P04844	RPN2	11	0.984129	0.104142
P04899	GNAI2	11	1.08825	0.107369
P04908	H2AC4	1	1.05368	0.252603
P04920	SLC4A2	11	1.08619	0.141459
P05023	ATP1A1	30	1.08453	0.0023684
P05026	ATP1B1	10	1.16899	0.0379296
P05067	APP	15	1.00997	0.00694657
P05091	ALDH2	11	1.08213	0.0154777
P05107	ITGB2	2	1.10608	0.0427557
P05114	HMGN1	3	1.28583	0.533065
P05120	SERPINB2	13	1.34806	1.71394e-06
P05121	SERPINE1	12	0.826582	0.0230431
P05141	SLC25A5	11	0.990832	0.0183055
P05161	ISG15	5	1.15363	0.0121978
P05165	PCCA	17	1.11454	0.0520873
P05166	PCCB	12	1.11675	0.0122461
P05198	EIF2S1	15	0.949042	0.0425888
P05204	HMGN2	1	0.684445	0.298929
P05362	ICAM1	14	1.16603	0.00958763
P05387	RPLP2	5	0.900487	0.0710814
P05388	RPLP0	1	0.931776	0.0496755
P05412	JUN	3	0.720222	0.0335683
P05423	POLR3D	4	0.971613	0.106769
P05455	SSB	16	0.933056	0.0111784
P05549	TFAP2A	2	1.02478	0.0646967
P05556	ITGB1	19	1.05184	0.0285297
P05783	KRT18	37	1.04098	0.0202195
P05787	KRT8	45	1.06479	0.00384594
P05976	MYL1	1	0.940832	0.0847985
P06132	UROD	8	1.06038	0.0175539
P06213	INSR	4	0.979695	0.059776
P06241	FYN	5	0.851768	0.212793
P06280	GLA	2	1.2046	0.219514
P06396	GSN	17	1.24105	0.0204824
P06400	RB1	17	0.874344	0.049243
P06454	PTMA	4	0.910646	0.00568644
P06493	CDK1	7	0.848806	0.00694382
P06576	ATP5F1B	14	1.05355	0.0190788
P06703	S100A6	3	1.02673	0.138164
P06730	EIF4E	8	1.01287	0.00277278
P06733	ENO1	28	1.03266	0.0639022
P06737	PYGL	38	0.96623	0.0230219
P06744	GPI	14	1.10603	0.00934168
P06746	POLB	5	0.882676	0.0644956
P06748	NPM1	12	0.909176	0.0245504
P06753	TPM3	5	0.906628	0.0629278
P06756	ITGAV	25	1.11893	0.0477568
P06865	HEXA	10	1.07968	0.0538704
P07093	SERPINE2	4	0.971529	0.0212244
P07099	EPHX1	13	1.11371	0.00754459
P07108	DBI	5	1.0733	0.000157841
P07195	LDHB	12	0.973944	0.07684
P07199	CENPB	3	0.81457	0.185954
P07203	GPX1	6	1.08702	0.0772657
P07205	PGK2	1	1.48625
P07237	P4HB	28	1.04879	0.0207624
P07305	H1-0	4	1.09491	0.0306785
P07339	CTSD	11	1.21305	0.0613387
P07355	ANXA2	4	1.08323	0.0521806
P07384	CAPN1	24	1.0622	0.03845
P07437	TUBB	19	1.00017	0.0103912
P07476	IVL	14	0.960562	0.0381976
P07477	PRSS1	0	0.924399	0.3837
P07602	PSAP	17	1.14577	0.00492787
P07686	HEXB	12	1.1078	0.0181805
P07711	CTSL	5	1.18367	0.0642552
P07737	PFN1	14	1.04863	0.0498397
P07738	BPGM	3	1.27502	0.247017
P07741	APRT	4	1.07504	0.046038
P07814	EPRS1	44	1.00717	0.0181273
P07858	CTSB	13	1.08803	0.0288366
P07900	HSP90AA1	21	0.975068	0.00210723
P07902	GALT	4	0.937655	0.126157
P07910	HNRNPC	14	0.923042	0.0975741
P07919	UQCRH	3	1.11514	0.0332731
P07942	LAMB1	33	0.964957	0.0160408
P07947	YES1	3	1.0176	0.210432
P07948	LYN	10	1.01692	0.0843474
P07951	TPM2	4	1.19433	0.0198103
P07954	FH	6	1.01179	0.154348
P07992	ERCC1	3	1.11266	0.102674
P07996	THBS1	19	0.429506	0.0779812
P08047	SP1	2	1.18841	0.617909
P08048	ZFY	2	1.19045	0.432272
P08069	IGF1R	14	1.1958	0.131006
P08133	ANXA6	18	1.12554	0.0491941
P08134	RHOC	1	0.997232	0.0136551
P08174	CD55	5	1.01198	0.0582855
P08195	SLC3A2	13	0.839683	0.00952193
P08236	GUSB	3	1.09999	0.4436
P08237	PFKM	17	0.972309	0.0548868
P08238	HSP90AB1	14	1.01966	0.0133002
P08240	SRPRA	18	0.929689	0.00153344
P08243	ASNS	14	0.917394	0.00314129
P08397	HMBS	7	0.807152	0.134983
P08473	MME	25	1.00183	0.00170803
P08519	LPA	1	1.44874
P08559	PDHA1	15	1.02698	0.0134256
P08572	COL4A2	8	0.765546	0.11472
P08574	CYC1	9	0.987221	0.0112584
P08579	SNRPB2	6	0.862296	0.132257
P08581	MET	23	0.929979	0.0871518
P08582	MELTF	21	1.16133	0.0569279
P08621	SNRNP70	15	1.07551	0.105038
P08648	ITGA5	14	1.29344	0.0337593
P08651	NFIC	12	1.01371	0.0413261
P08670	VIM	36	1.07281	0.0148902
P08708	RPS17	6	0.973892	0.0453061
P08727	KRT19	34	1.13753	0.0166478
P08729	KRT7	39	1.05228	0.00295199
P08754	GNAI3	2	0.93397	0.43983
P08758	ANXA5	18	1.06689	0.000829644
P08779	KRT16	12	1.25162	0.110484
P08962	CD63	5	1.16088	0.018263
P09012	SNRPA	4	0.924473	0.0647421
P09038	FGF2	7	0.938079	0.0397985
P09104	ENO2	8	1.00829	0.0232804
P09110	ACAA1	6	1.12159	0.0416099
P09132	SRP19	4	0.884377	0.092601
P09211	GSTP1	5	0.903915	0.0895531
P09234	SNRPC	3	1.1047	0.021594
P09382	LGALS1	6	1.05007	0.0305982
P09417	QDPR	5	1.05777	0.0296698
P09429	HMGB1	2	1.00254	0.0610151
P09486	SPARC	9	0.768762	0.033624
P09493	TPM1	17	0.762122	0.0534964
P09496	CLTA	8	1.08108	0.0103722
P09497	CLTB	8	0.995947	0.0382162
P09525	ANXA4	19	1.17529	0.0572548
P09543	CNP	16	1.02752	0.0243597
P09601	HMOX1	5	0.961754	0.102357
P09603	CSF1	1	1.30944	0.24709
P09619	PDGFRB	4	0.941499	0.0527283
P09622	DLD	10	1.13794	0.15788
P09651	HNRNPA1	15	1.00755	0.0841385
P09661	SNRPA1	10	0.893319	0.017797
P09668	CTSH	3	0.889506	0.118081
P09669	COX6C	3	1.15396	0.0445657
P09871	C1S	1	1.23023	1.06409
P09874	PARP1	26	0.987731	0.00147614
P09884	POLA1	8	0.694964	0.0376513
P09913	IFIT2	14	1.30703	0.0828354
P09914	IFIT1	6	1.18044	0.060965
P09917	ALOX5	1	1.29391	0.356282
P09936	UCHL1	10	1.09337	0.000651841
P09958	FURIN	3	1.28808	0.450848
P09960	LTA4H	15	1.03051	0.0225159
P09972	ALDOC	9	1.17215	0.00882712
P0C0L4	C4A	5	1.12339	0.205472
P0C0S5	H2AZ1	1	0.859656	0.130047
P0C0S8	H2AC11	5	1.11294	0.131079
P0C1Z6	TFPT	1	1.07056	0.476559
P0C2W1	FBXO45	2	1.03136	0.393236
P0C7T5	ATXN1L	4	0.954588	0.270377
P0CAP2	POLR2M	4	1.00506	0.126965
P0DI81	TRAPPC2	3	1.0686	0.095186
P0DMM9	SULT1A3	4	1.17729	0.0600119
P0DMV8	HSPA1A	20	1.01488	0.0631832
P0DP23	CALM1	0	0.855607	0.022424
P0DP91	ERCC6	0	0.892156	0.0551346
P0DPB6	POLR1D	5	1.15813	0.0128842
P10070	GLI2	2	1.57338	0.21464
P10109	FDX1	3	1.03717	0.0162677
P10114	RAP2A	1	1.11596	0.20415
P10124	SRGN	1	0.554511	0.132639
P10155	RO60	12	1.05334	0.0458798
P10176	COX8A	1	0.735737
P10253	GAA	18	1.11242	0.0315503
P10301	RRAS	7	1.21564	0.0296715
P10321	HLA-C	5	1.04491	0.0862471
P10398	ARAF	4	1.00984	0.172728
P10412	H1-4	9	1.03151	0.00628714
P10515	DLAT	10	1.09151	0.0412879
P10586	PTPRF	29	0.843969	0.0468767
P10599	TXN	7	1.0199	0.00486657
P10600	TGFB3	1
P10606	COX5B	3	1.08195	0.0318429
P10619	CTSA	6	1.10818	0.0528641
P10636	MAPT	4	1.03299	0.300833
P10644	PRKAR1A	12	0.971906	0.0505075
P10746	UROS	6	1.11832	0.136001
P10768	ESD	9	1.04634	0.0242752
P10809	HSPD1	28	0.994174	0.0143266
P10909	CLU	1	1.65837	0.0743437
P11021	HSPA5	31	1.09556	0.0453919
P11047	LAMC1	34	0.916256	0.0267634
P11055	MYH3	1	1.17407	0.111992
P11117	ACP2	6	1.18141	0.0216279
P11137	MAP2	2	1.0129	0.0191649
P11142	HSPA8	32	0.966565	0.00544094
P11166	SLC2A1	5	1.15876	0.070626
P11169	SLC2A3	3	1.6854	0.453835
P11171	EPB41	9	1.22637	0.102698
P11172	UMPS	12	1.01981	0.0246403
P11177	PDHB	10	0.947438	0.000995875
P11182	DBT	4	1.09262	0.103735
P11216	PYGB	22	1.11756	0.0902487
P11217	PYGM	1	0.697749	0.206762
P11233	RALA	5	1.11501	0.0555914
P11234	RALB	5	1.0344	0.0189079
P11274	BCR	8	1.01789	0.063479
P11279	LAMP1	4	1.27404	0.223847
P11310	ACADM	6	1.09859	0.102035
P11362	FGFR1	4	0.88761	0.148407
P11387	TOP1	29	0.996778	0.0592344
P11388	TOP2A	40	0.725266	0.0490628
P11413	G6PD	32	1.11084	0.0403154
P11441	UBL4A	7	0.990829	0.0371327
P11498	PC	10	1.17073	0.151367
P11586	MTHFD1	39	0.968476	0.0297937
P11717	IGF2R	57	0.975439	0.00308729
P11766	ADH5	6	1.04762	0.0915873
P11802	CDK4	8	0.973761	0.103762
P11908	PRPS2	2	0.950955	0.0892634
P11940	PABPC1	22	0.919237	0.0396355
P12004	PCNA	9	0.951106	0.0664419
P12074	COX6A1	1	1.58687	0.0155203
P12081	HARS1	21	1.03058	0.0252503
P12107	COL11A1	2	0.587994
P12109	COL6A1	21	1.04354	0.0214652
P12110	COL6A2	13	1.12899	0.00703092
P12235	SLC25A4	5	1.1187	0.0149149
P12236	SLC25A6	1	1.04205	0.0116142
P12259	F5	3	0.990661	0.261158
P12268	IMPDH2	18	0.991834	0.0587276
P12270	TPR	62	0.99649	0.0289082
P12277	CKB	9	1.10853	0.0327131
P12429	ANXA3	20	0.97971	0.0122651
P12524	MYCL	0	0.972385	0.0592587
P12694	BCKDHA	7	1.17085	0.0481418
P12814	ACTN1	22	0.97432	0.0209985
P12931	SRC	5	1.01854	0.0784995
P12955	PEPD	12	1.03456	0.0527759
P12956	XRCC6	22	1.00475	0.0110132
P13010	XRCC5	19	1.0642	0.0330075
P13051	UNG	3	0.85173	0.0935922
P13056	NR2C1	2	1.36201	0.243703
P13073	COX4I1	8	1.0245	0.0305126
P13196	ALAS1	3	1.0493	0.288734
P13284	IFI30	1	1.32107	0.207278
P13473	LAMP2	5	1.22222	0.204582
P13489	RNH1	13	1.0497	0.0071001
P13497	BMP1	5	1.28084	0.0982117
P13498	CYBA	3	1.09357	0.165975
P13501	CCL5	1	1.20727	0.461547
P13639	EEF2	37	0.945302	0.0107695
P13645	KRT10	11	2.06721	0.0602186
P13647	KRT5	21	1.04085	0.0499302
P13667	PDIA4	28	1.13795	0.00788254
P13674	P4HA1	17	1.08084	0.0157593
P13688	CEACAM1	1	1.48085	0.0473597
P13693	TPT1	1	0.88228	0.0957779
P13716	ALAD	6	1.11883	0.077187
P13726	F3	5	0.285035	0.038251
P13747	HLA-E	6	1.25899	0.36028
P13796	LCP1	10	1.21067	0.0230269
P13797	PLS3	18	0.997543	0.00306661
P13798	APEH	13	0.995919	0.0303047
P13804	ETFA	9	1.08097	0.0680351
P13807	GYS1	12	1.11256	0.00357189
P13861	PRKAR2A	9	1.08827	0.0156216
P13928	ANXA8	12	1.05541	0.029636
P13929	ENO3	1	1.05008	0.0568436
P13984	GTF2F2	10	1.00433	0.057952
P13987	CD59	4	0.93106	0.0277775
P13995	MTHFD2	8	0.827413	0.153907
P14060	HSD3B1	2	0.72625	0.292568
P14174	MIF	4	1.07812	0.0423951
P14314	PRKCSH	13	0.961295	0.00332952
P14316	IRF2	3	1.11654	0.154057
P14324	FDPS	9	0.983275	0.0340402
P14373	TRIM27	6	0.915653	0.132604
P14406	COX7A2	1	3.717	0.838116
P14550	AKR1A1	12	1.05365	0.0105722
P14618	PKM	40	1.03616	0.00430856
P14625	HSP90B1	27	1.06095	0.0149106
P14635	CCNB1	5	0.736107	0.0329669
P14649	MYL6B	3	0.90866	0.179509
P14678	SNRPB	5	1.06081	0.0287492
P14735	IDE	25	1.0132	0.0328052
P14854	COX6B1	3	1.02099	0.0455344
P14859	POU2F1	5	1.15843	0.228422
P14866	HNRNPL	14	0.951916	0.0302448
P14868	DARS1	25	1.0479	0.0297748
P14921	ETS1	3	0.596527	0.0054817
P14923	JUP	14	1.61807	0.0285967
P14927	UQCRB	7	1.14731	0.0221928
P15056	BRAF	2	1.38313	0.244848
P15104	GLUL	5	0.715324	0.0237543
P15121	AKR1B1	15	1.04659	0.0882851
P15151	PVR	5	0.873683	0.181258
P15153	RAC2	3	1.18654	0.0902245
P15170	GSPT1	12	1.0283	0.0607231
P15260	IFNGR1	3	1.19397	0.0832087
P15289	ARSA	3	0.904745	0.131565
P15291	B4GALT1	4	1.1045	0.0655741
P15311	EZR	22	0.97127	0.0302655
P15336	ATF2	2	1.06412	0.24057
P15374	UCHL3	8	0.915478	0.0548911
P15407	FOSL1	2	0.658336	0.222713
P15408	FOSL2	1	1.2758	0.142784
P15529	CD46	6	0.985711	0.0659674
P15531	NME1	9	0.95694	0.0360856
P15559	NQO1	8	1.20605	0.0488045
P15586	GNS	10	1.10667	0.0403164
P15735	PHKG2	3	1.08205	0.387008
P15848	ARSB	7	1.08974	0.0126211
P15880	RPS2	9	0.99405	0.000864077
P15923	TCF3	1	1.0328	0.737294
P15924	DSP	75	1.0025	0.0177103
P15927	RPA2	4	0.910855	0.188886
P15941	MUC1	2	1.6024	0.212234
P15954	COX7C	2	0.886266	0.534545
P16035	TIMP2	3	1.13142	0.276937
P16070	CD44	7	1.08013	0.033033
P16083	NQO2	5	1.11623	0.0824589
P16144	ITGB4	50	1.11061	0.0151657
P16152	CBR1	14	1.11326	0.00337186
P16219	ACADS	8	1.06862	0.132493
P16220	CREB1	2	0.888594	0.0356129
P16278	GLB1	15	1.09577	0.012878
P16298	PPP3CB	4	0.849747	0.182036
P16333	NCK1	12	1.02791	0.053007
P16383	GCFC2	10	0.925282	0.00201768
P16401	H1-5	6	1.01182	0.0562134
P16403	H1-2	2	1.17005	0.484023
P16435	POR	21	1.10994	0.00273389
P16591	FER	5	1.28288	0.121562
P16615	ATP2A2	30	1.04104	0.00477118
P16885	PLCG2	11	1.14207	0.111617
P16930	FAH	9	1.31317	0.00245496
P16949	STMN1	7	0.873521	0.0531488
P16989	YBX3	13	0.861993	0.081534
P17028	ZNF24	4	1.01065	0.100726
P17050	NAGA	2	1.31456	0.51501
P17096	HMGA1	3	1.09801	0.0596986
P17152	TMEM11	3	0.976146	0.029151
P17174	GOT1	15	0.97011	0.0837766
P17252	PRKCA	10	1.17759	0.191113
P17275	JUNB	3	1.27266	0.0614548
P17301	ITGA2	19	1.64945	0.000577774
P17302	GJA1	1	1.56604	0.108107
P17405	SMPD1	7	0.978992	0.0751313
P17480	UBTF	15	1.13487	0.0796357
P17535	JUND	1	1.2309	0.0695801
P17544	ATF7	5	0.975308	0.0360956
P17568	NDUFB7	3	1.07687	0.243342
P17612	PRKACA	8	1.0187	0.0458151
P17655	CAPN2	17	1.0343	0.0168481
P17676	CEBPB	3	0.972981	0.124096
P17706	PTPN2	9	0.952801	0.0695587
P17707	AMD1	1	0.503787	0.0246407
P17812	CTPS1	23	0.93408	0.0361111
P17813	ENG	6	1.10836	0.241081
P17844	DDX5	26	0.899169	0.000731343
P17858	PFKL	21	1.01566	0.0255705
P17900	GM2A	2	1.13368	0.105137
P17931	LGALS3	10	1.14495	0.00715533
P17936	IGFBP3	1	1.26449
P17948	FLT1	2	0.952569	0.338128
P17980	PSMC3	16	0.978722	0.0848811
P17987	TCP1	22	1.00745	0.0163131
P18031	PTPN1	18	1.01722	0.04206
P18074	ERCC2	14	0.95638	0.0359385
P18077	RPL35A	7	1.00644	0.315523
P18084	ITGB5	13	1.04933	0.15696
P18085	ARF4	5	1.00013	0.0221785
P18124	RPL7	15	1.04463	0.0177088
P18206	VCL	45	1.06432	0.0192025
P18433	PTPRA	3	1.32526	0.26778
P18440	NAT1	1	0.779706	0.0616481
P18564	ITGB6	1	1.04971	0.038062
P18583	SON	19	0.967198	0.0611849
P18615	NELFE	6	0.925367	0.0320066
P18621	RPL17	6	0.998687	0.0547189
P18669	PGAM1	7	1.01743	0.0135211
P18754	RCC1	8	1.02142	0.0339767
P18827	SDC1	1	1.04644	0.00278602
P18850	ATF6	3	0.98497	0.0763485
P18858	LIG1	15	0.838482	0.00237179
P18887	XRCC1	10	1.04291	0.0269646
P19012	KRT15	2
P19021	PAM	8	0.82254	0.0275604
P19022	CDH2	8	1.0263	0.0574179
P19086	GNAZ	1	0.645995	0.0508804
P19174	PLCG1	20	0.933175	0.0661136
P19256	CD58	2	1.2976	0.0515949
P19338	NCL	18	0.94562	0.0108428
P19367	HK1	24	1.1355	0.0295815
P19387	POLR2C	4	0.81243	0.040024
P19388	POLR2E	5	0.916696	0.138768
P19404	NDUFV2	5	1.10045	0.103806
P19438	TNFRSF1A	6	1.31499	0.151988
P19447	ERCC3	9	1.00154	0.190908
P19474	TRIM21	13	1.05823	0.0489329
P19525	EIF2AK2	13	0.977114	0.00380319
P19532	TFE3	6	0.894897	0.0469554
P19544	WT1	2	1.20154	0.0394505
P19623	SRM	10	1.03152	0.0153808
P19634	SLC9A1	5	1.12427	0.135262
P19784	CSNK2A2	9	0.885864	0.0276243
P19793	RXRA	2	0.88198	0.217851
P19823	ITIH2	3	0.940666	0.266188
P19838	NFKB1	16	1.01446	0.0725822
P19878	NCF2	5	1.19464	0.241325
P19971	TYMP	6	1.15401	0.0359406
P20020	ATP2B1	11	1.16375	0.0570918
P20042	EIF2S2	14	0.988853	0.0808894
P20062	TCN2	2	1.03814	0.10757
P20073	ANXA7	15	1.05578	0.0230069
P20226	TBP	1	0.864155	0.13852
P20248	CCNA2	4	0.62515	0.0388714
P20290	BTF3	5	0.804856	0.0645789
P20337	RAB3B	3	0.719522	0.0649279
P20338	RAB4A	3	0.89738	0.215934
P20339	RAB5A	8	1.10982	0.00668767
P20340	RAB6A	8	1.1175	0.0600542
P20585	MSH3	10	1.00556	0.0491158
P20591	MX1	9	1.13384	0.0607762
P20618	PSMB1	6	1.05184	0.00226645
P20645	M6PR	6	0.948329	0.118678
P20674	COX5A	3	0.960396	0.134811
P20700	LMNB1	21	0.998644	0.00721207
P20702	ITGAX	2	1.60316	0.64833
P20749	BCL3	2	1.938	0.281508
P20810	CAST	16	1.10596	0.0452772
P20839	IMPDH1	5	1.01084	0.0342402
P20908	COL5A1	6	0.95944	0.201132
P20933	AGA	3	0.915356	0.160467
P20936	RASA1	21	1.04732	0.131617
P21127	CDK11B	1	1.24925	0.0536701
P21266	GSTM3	12	1.10169	0.00413097
P21281	ATP6V1B2	12	1.03526	0.00460066
P21283	ATP6V1C1	16	1.04259	0.0691415
P21291	CSRP1	6	1.02202	0.0731343
P21333	FLNA	94	1.03646	0.0255731
P21359	NF1	30	1.01635	0.156877
P21399	ACO1	17	0.962917	0.00266593
P21580	TNFAIP3	3	1.4438	0.710377
P21589	NT5E	17	1.02818	0.00114964
P21675	TAF1	3	1.09317	0.073801
P21741	MDK	2	0.830542	0.0163675
P21796	VDAC1	9	0.98889	0.0323241
P21912	SDHB	10	1.1605	0.0114141
P21926	CD9	1	1.22383	0.0189404
P21953	BCKDHB	2	0.958323	0.015747
P21964	COMT	5	1.16612	0.128223
P21980	TGM2	22	0.966665	0.0181108
P22033	MMUT	14	1.06574	0.0178439
P22059	OSBP	19	1.0122	0.00754449
P22061	PCMT1	9	1.02947	0.0283254
P22087	FBL	9	1.01898	0.0131139
P22102	GART	24	0.978188	0.0241711
P22105	TNXB	31	1.23445	0.0495353
P22234	PAICS	12	0.949199	0.100638
P22304	IDS	1	1.38008	0.283324
P22307	SCP2	17	1.08669	0.0583009
P22314	UBA1	23	1.00885	0.0332117
P22392	NME2	1	0.719553	0.804005
P22415	USF1	2	1.13833	0.205916
P22570	FDXR	25	1.08422	0.0594786
P22626	HNRNPA2B1	16	1.02079	0.0413415
P22670	RFX1	3	1.26268	0.145271
P22681	CBL	17	0.940647	0.0312001
P22692	IGFBP4	5	1.2575	0.118549
P22694	PRKACB	1	1.0107	0.389051
P22695	UQCRC2	12	1.07769	0.0624242
P22830	FECH	6	1.13181	0.0713194
P23025	XPA	3	0.826057	0.202835
P23193	TCEA1	16	1.04871	0.031625
P23229	ITGA6	19	0.909226	0.00878315
P23246	SFPQ	19	1.02878	0.037646
P23258	TUBG1	8	0.960006	0.0673168
P23284	PPIB	11	1.04995	0.0318417
P23368	ME2	13	1.02835	0.00605851
P23381	WARS1	14	1.08264	0.0500898
P23396	RPS3	16	0.937443	0.0490531
P23434	GCSH	2	0.85672	0.111471
P23443	RPS6KB1	5	0.966342	0.0834406
P23458	JAK1	19	0.957722	0.0196746
P23469	PTPRE	5	1.09003	0.127427
P23470	PTPRG	2	1.0531	0.739466
P23497	SP100	14	1.1703	0.0204014
P23508	MCC	2	1.05682	0.435568
P23526	AHCY	20	0.959265	0.00128822
P23527	H2BC17	0	1.08719	0.0511007
P23528	CFL1	12	1.00717	0.00952799
P23588	EIF4B	18	0.976879	0.0785506
P23610	F8A1	1	1.1988	0.219651
P23634	ATP2B4	21	1.25577	0.00752511
P23743	DGKA	20	0.955859	0.0341678
P23760	PAX3	1	1.06785	0.0200145
P23786	CPT2	7	1.07187	0.117665
P23919	DTYMK	13	0.924785	0.0304148
P23921	RRM1	20	0.843572	0.0690651
P24001	IL32	1	0.80509	0.0221975
P24311	COX7B	2	0.963348	0.115857
P24385	CCND1	2	0.835385	0.0358983
P24386	CHM	7	1.15579	0.069099
P24390	KDELR1	1	1.20132	0.469739
P24468	NR2F2	5	0.643428	0.0157715
P24534	EEF1B2	3	0.926207	0.111576
P24539	ATP5PB	10	0.999893	0.0168832
P24592	IGFBP6	2	1.34762	0.0265613
P24666	ACP1	6	1.00961	0.0450829
P24752	ACAT1	11	1.06903	0.0304978
P24844	MYL9	7	0.893555	0.00717282
P24928	POLR2A	40	0.961672	0.00660854
P24941	CDK2	7	0.669241	0.0116198
P25054	APC	5	0.980202	0.0113156
P25098	GRK2	14	0.970694	0.055482
P25205	MCM3	25	0.840991	0.00247511
P25208	NFYB	1	0.96056	0.0159997
P25325	MPST	5	1.13994	0.072254
P25391	LAMA1	13	0.667218	0.162801
P25398	RPS12	7	0.94617	0.0188909
P25440	BRD2	14	0.958791	0.239326
P25445	FAS	7	0.892633	0.104633
P25490	YY1	1	1.0072	0.174046
P25685	DNAJB1	12	0.990461	0.00391674
P25686	DNAJB2	4	1.11854	0.067263
P25705	ATP5F1A	22	1.05755	0.0109213
P25786	PSMA1	13	1.06514	0.0761776
P25787	PSMA2	5	0.962949	0.0179486
P25788	PSMA3	9	0.983488	0.0139057
P25789	PSMA4	7	1.02019	0.0433154
P25963	NFKBIA	1	3.95164
P26006	ITGA3	20	0.979574	0.0250848
P26022	PTX3	6	0.79134	0.143766
P26038	MSN	24	1.02226	0.0125526
P26045	PTPN3	1	0.617242
P26196	DDX6	14	0.990937	0.0925253
P26232	CTNNA2	2
P26358	DNMT1	16	0.805303	0.0247455
P26368	U2AF2	7	0.974265	0.00145096
P26373	RPL13	13	0.91878	0.021452
P26440	IVD	7	1.03273	0.0862238
P26572	MGAT1	11	0.963026	0.0779183
P26583	HMGB2	10	1.10867	0.0225694
P26599	PTBP1	10	1.04656	0.0317535
P26639	TARS1	24	0.971658	0.0362878
P26640	VARS1	40	0.968732	0.0333677
P26641	EEF1G	16	0.962449	0.00875312
P26885	FKBP2	7	1.02537	0.0589896
P27105	STOM	6	1.06673	0.133663
P27144	AK4	10	1.08307	0.0699841
P27348	YWHAQ	10	0.987864	0.0752244
P27361	MAPK3	5	1.11331	0.0718804
P27448	MARK3	5	1.12464	0.065439
P27449	ATP6V0C	1	0.767998	0.105137
P27487	DPP4	21	1.08042	0.0701377
P27540	ARNT	6	1.18442	0.0811587
P27544	CERS1	3	1.31404	0.124923
P27635	RPL10	5	1.00092	0.0517809
P27658	COL8A1	6	0.707776	0.124448
P27694	RPA1	17	0.960092	0.0849889
P27695	APEX1	11	1.04098	0.00084203
P27701	CD82	3	1.30206	0.041615
P27707	DCK	9	0.837497	0.0923201
P27708	CAD	48	0.921231	0.0209295
P27797	CALR	17	1.06372	0.0314727
P27816	MAP4	37	0.967607	0.0500284
P27824	CANX	23	1.0141	0.0205449
P27986	PIK3R1	7	1.09914	0.160668
P28062	PSMB8	8	1.02247	0.022128
P28065	PSMB9	5	1.0797	0.00183676
P28066	PSMA5	6	1.04316	0.0267802
P28070	PSMB4	5	1.05392	0.0129814
P28072	PSMB6	5	0.926931	0.148646
P28074	PSMB5	8	1.03537	0.00514773
P28288	ABCD3	9	1.01289	0.00135501
P28290	ITPRID2	14	1.1393	0.0471631
P28300	LOX	7	0.719051	0.0831272
P28331	NDUFS1	24	1.16566	0.0156072
P28340	POLD1	28	0.891829	0.00198223
P28347	TEAD1	8	0.160301	0.35963
P28370	SMARCA1	14	0.971543	0.0032498
P28482	MAPK1	12	1.04474	0.0721086
P28676	GCA	6	0.878253	0.064951
P28702	RXRB	5	1.13462	0.00493245
P28715	ERCC5	11	1.0826	0.0730145
P28799	GRN	13	1.20313	0.0606723
P28827	PTPRM	9	1.1552	0.060462
P28838	LAP3	20	0.973179	0.0500459
P29034	S100A2	1
P29083	GTF2E1	7	0.989099	0.0150886
P29084	GTF2E2	4	0.925903	0.100365
P29144	TPP2	36	0.989168	0.0551354
P29218	IMPA1	6	1.08324	0.0378929
P29279	CCN2	2
P29317	EPHA2	23	0.935634	0.0253378
P29323	EPHB2	10	1.00131	0.0290708
P29350	PTPN6	9	1.23691	0.0210172
P29353	SHC1	13	1.01345	0.0627929
P29372	MPG	8	1.1058	0.0898862
P29374	ARID4A	2	0.623237	0.437278
P29375	KDM5A	8	0.873731	0.0815788
P29401	TKT	18	1.09098	0.0642567
P29466	CASP1	5	1.11329	0.154211
P29558	RBMS1	6	0.908881	0.0638149
P29590	PML	29	1.16402	0.00759939
P29597	TYK2	10	1.07013	0.0984671
P29692	EEF1D	12	0.890727	0.035332
P29728	OAS2	2	1.43212	0.206799
P29966	MARCKS	9	0.972365	0.0038721
P29992	GNA11	5	0.969048	0.138038
P30038	ALDH4A1	10	1.07576	0.00633897
P30039	PBLD	1	0.718252	0.173834
P30040	ERP29	8	1.03877	0.129615
P30041	PRDX6	13	0.985481	0.00433654
P30043	BLVRB	4	1.07845	0.0328372
P30044	PRDX5	6	1.17199	0.0350345
P30046	DDT	3	0.88562	0.0531654
P30048	PRDX3	4	1.02442	0.019111
P30049	ATP5F1D	3	1.06718	0.139056
P30050	RPL12	7	1.0164	0.00248238
P30084	ECHS1	7	1.08651	0.117913
P30085	CMPK1	12	0.895457	0.0769816
P30086	PEBP1	7	1.00561	0.11743
P30101	PDIA3	28	1.07502	0.00538508
P30153	PPP2R1A	20	0.946805	0.0165576
P30154	PPP2R1B	6	1.00021	0.315021
P30260	CDC27	3	1.11856	0.0490034
P30291	WEE1	6	0.966829	0.0251437
P30307	CDC25C	5	1.05444	0.316114
P30405	PPIF	4	0.993766	0.00313698
P30414	NKTR	5	1.56989	0.260679
P30419	NMT1	7	0.988368	0.0789655
P30511	HLA-F	2	0.993585	0.0667638
P30519	HMOX2	10	0.921228	0.0472841
P30520	ADSS2	9	0.901552	0.050382
P30530	AXL	12	0.557563	0.0082082
P30533	LRPAP1	12	0.975745	0.0559669
P30536	TSPO	1	1.09283	0.270646
P30566	ADSL	8	0.967041	0.0449346
P30622	CLIP1	35	0.881337	0.0602537
P30626	SRI	7	0.934307	0.0391099
P30711	GSTT1	4	1.02466	0.024534
P30740	SERPINB1	9	1.07874	0.059846
P30825	SLC7A1	5	0.888132	0.0367785
P30837	ALDH1B1	7	0.950875	0.0176203
P30876	POLR2B	28	0.870886	0.0448216
P31040	SDHA	14	1.00621	0.0589261
P31146	CORO1A	7	1.03466	0.109455
P31150	GDI1	8	1.00565	0.0435486
P31153	MAT2A	11	0.98263	0.010168
P31321	PRKAR1B	5	0.785748	0.0919609
P31350	RRM2	9	0.655513	0.0302776
P31431	SDC4	7	1.13296	0.0234947
P31483	TIA1	3	0.940456	0.056254
P31629	HIVEP2	4	1.29437	0.464609
P31641	SLC6A6	3	1.27326	0.169906
P31689	DNAJA1	8	1.03537	0.0765564
P31749	AKT1	5	0.86867	0.0997254
P31751	AKT2	9	0.958221	0.0743338
P31930	UQCRC1	10	1.00645	0.0661945
P31937	HIBADH	7	1.02694	0.0234446
P31939	ATIC	22	0.941109	0.0294632
P31941	APOBEC3A	1
P31942	HNRNPH3	6	1.0191	0.0978667
P31943	HNRNPH1	10	0.981108	0.0100719
P31946	YWHAB	4	0.903122	0.0317737
P31947	SFN	9	1.01748	0.1784
P31948	STIP1	29	0.96676	0.0414744
P31949	S100A11	5	1.0609	0.146223
P32004	L1CAM	24	1.28477	0.0684174
P32019	INPP5B	1	1.13876	0.209563
P32119	PRDX2	5	0.934873	0.133168
P32121	ARRB2	6	1.03247	0.0233683
P32189	GK	5	0.991833	0.186174
P32321	DCTD	4	0.952484	0.0688658
P32322	PYCR1	7	1.08816	0.00962782
P32455	GBP1	6	1.24656	0.204772
P32519	ELF1	5	1.06908	0.15987
P32780	GTF2H1	8	0.884556	0.0033404
P32856	STX2	8	1.12476	0.0570265
P32929	CTH	4	0.939499	0.224947
P32969	RPL9	8	0.989883	0.0417969
P33121	ACSL1	19	1.04598	0.022419
P33176	KIF5B	32	1.03499	0.019117
P33240	CSTF2	10	0.904341	0.0462289
P33316	DUT	7	0.951637	0.0285756
P33527	ABCC1	21	1.07257	0.00784983
P33897	ABCD1	2	0.860499	0.329328
P33908	MAN1A1	3	1.48187	0.125147
P33981	TTK	7	0.723873	0.183747
P33991	MCM4	25	0.859884	0.0412496
P33992	MCM5	27	0.907098	0.0455106
P33993	MCM7	23	0.867836	0.00615073
P34059	GALNS	7	1.15207	0.116279
P34896	SHMT1	14	1.00736	0.0584576
P34897	SHMT2	20	1.03411	0.00612794
P34910	EVI2B	3	1.05924	0.119959
P34913	EPHX2	2	0.944585	0.0617551
P34932	HSPA4	35	0.979217	0.0379071
P34949	MPI	5	1.19786	0.230193
P35030	PRSS3	1	0.974194	0.00431048
P35052	GPC1	9	0.944566	0.0279451
P35080	PFN2	4	1.07457	0.0459758
P35221	CTNNA1	28	1.03471	0.0142619
P35222	CTNNB1	19	0.929466	0.0215087
P35226	BMI1	3	1.00504	0.205895
P35232	PHB1	13	1.09145	0.0148663
P35237	SERPINB6	13	1.19228	0.00913494
P35241	RDX	13	1.04477	0.0448268
P35244	RPA3	1	0.911894	0.221383
P35249	RFC4	13	0.942581	0.0154158
P35250	RFC2	7	0.921202	0.00874113
P35251	RFC1	13	0.892943	0.145666
P35268	RPL22	2	0.973064	0.0129033
P35269	GTF2F1	14	1.022	0.170568
P35270	SPR	7	0.917768	0.0691539
P35367	HRH1	1	1.66289	0.261258
P35442	THBS2	9	0.986202	0.0859213
P35475	IDUA	5	1.25261	0.0676022
P35520	CBS	5	1.00724	0.0332298
P35527	KRT9	10	6.64213	0.0297894
P35555	FBN1	17	1.09359	0.126233
P35556	FBN2	4	0.784378	0.123041
P35568	IRS1	1	0.657816	0.549392
P35573	AGL	35	1.05795	0.0174873
P35579	MYH9	82	0.983509	0.0197348
P35580	MYH10	44	1.05963	0.0395917
P35606	COPB2	31	1.00968	0.0492803
P35610	SOAT1	6	0.744112	0.0434645
P35611	ADD1	6	1.0305	0.00260894
P35612	ADD2	13	1.00727	0.0604778
P35613	BSG	3	0.990893	0.0504041
P35637	FUS	4	1.00159	0.00108614
P35658	NUP214	26	0.934834	0.00485925
P35659	DEK	10	0.969386	0.0961404
P35670	ATP7B	2	0.742549	0.149554
P35754	GLRX	3	0.963065	0.137949
P35813	PPM1A	10	1.02342	0.0874937
P35869	AHR	3	1.66773	0.0115742
P35908	KRT2	11	1.53831	0.0597201
P35914	HMGCL	5	1.13525	0.0567857
P35998	PSMC2	19	1.02161	0.00298639
P36021	SLC16A2	2	0.68687	0.125163
P36269	GGT5	4	0.930954	0.275924
P36383	GJC1	1	1.10987	0.0600707
P36404	ARL2	6	1.11365	0.0843209
P36405	ARL3	5	1.01085	0.00985104
P36406	TRIM23	1	1.1264	0.0610274
P36507	MAP2K2	20	0.999587	0.097274
P36542	ATP5F1C	9	1.08193	0.0248167
P36543	ATP6V1E1	8	1.03086	0.0890888
P36551	CPOX	15	1.05545	0.00085708
P36578	RPL4	17	0.964184	0.0248706
P36639	NUDT1	4	0.895351	0.0997536
P36776	LONP1	23	1.03609	0.0283184
P36871	PGM1	18	0.971774	0.00449198
P36873	PPP1CC	2	0.668544	0.0518174
P36897	TGFBR1	2	1.05428	0.205114
P36941	LTBR	1	0.860397	0.635115
P36954	POLR2I	4	0.954654	0.0570769
P36957	DLST	7	1.11973	0.0212584
P36959	GMPR	2	1.14189	0.0459981
P36969	GPX4	6	1.19296	0.0162804
P37108	SRP14	5	1.03482	0.130272
P37173	TGFBR2	5	1.29216	0.231809
P37198	NUP62	4	0.840392	0.0412919
P37235	HPCAL1	4	1.16344	0.0753442
P37268	FDFT1	7	0.785206	0.0943515
P37275	ZEB1	4	1.19744	0.380755
P37802	TAGLN2	11	1.03364	0.0426337
P37837	TALDO1	15	1.05424	0.0687205
P37840	SNCA	1	1.28211	0.206057
P38117	ETFB	17	1.06495	0.0341672
P38159	RBMX	4	1.05159	0.0283023
P38432	COIL	7	1.08691	0.00391891
P38435	GGCX	9	1.0682	0.127492
P38571	LIPA	5	0.970856	0.0279078
P38606	ATP6V1A	15	1.03105	0.0658811
P38646	HSPA9	29	0.994419	0.0104194
P38919	EIF4A3	14	1.0506	0.0942275
P38935	IGHMBP2	4	0.985602	0.102375
P38936	CDKN1A	4	1.15247	0.0129698
P39019	RPS19	8	0.906918	0.0171119
P39023	RPL3	16	0.992204	0.0313587
P39060	COL18A1	7	1.03483	0.136717
P39210	MPV17	1	1.29605	0.38545
P39656	DDOST	15	1.04873	0.0301562
P39687	ANP32A	6	1.03479	0.0360211
P39748	FEN1	7	0.973881	0.102134
P39880	CUX1	12	0.919764	0.0858047
P40121	CAPG	6	1.19322	0.0473352
P40123	CAP2	8	0.928716	0.0316989
P40189	IL6ST	14	1.15434	0.056192
P40222	TXLNA	18	0.916551	0.0412139
P40227	CCT6A	14	0.916368	0.000635441
P40261	NNMT	5	0.889307	0.0788291
P40306	PSMB10	5	1.27802	0.0245438
P40337	VHL	2	1.54918	0.0246854
P40424	PBX1	1	1.37689	0.561155
P40425	PBX2	3	1.17041	0.0736453
P40429	RPL13A	6	0.975401	0.02374
P40616	ARL1	6	1.09504	0.0389661
P40692	MLH1	10	0.78804	0.0939947
P40763	STAT3	19	1.0074	0.0607786
P40818	USP8	19	1.00227	0.0158897
P40855	PEX19	2	0.983476	0.0641361
P40925	MDH1	9	1.03272	0.0481167
P40926	MDH2	17	1.03116	0.00356515
P40937	RFC5	6	0.977999	0.0994762
P40938	RFC3	10	0.955053	0.114365
P40939	HADHA	21	1.12268	0.00851126
P41091	EIF2S3	16	1.01795	0.0593729
P41134	ID1	2	0.860156	0.18188
P41208	CETN2	2	1.10383	0.010639
P41212	ETV6	1	0.845736	0.484047
P41214	EIF2D	9	0.934476	0.171525
P41217	CD200	2	0.697094	0.0538823
P41221	WNT5A	2	0.679771	0.391302
P41223	BUD31	5	1.08098	0.158026
P41226	UBA7	18	1.11876	0.0168907
P41227	NAA10	7	0.952655	0.0276128
P41229	KDM5C	7	1.06392	0.0353419
P41236	PPP1R2	5	0.907323	0.0444476
P41240	CSK	12	0.92374	0.00244047
P41247	PNPLA4	2	1.58202	0.17603
P41250	GARS1	20	1.01411	0.00448584
P41252	IARS1	35	0.974697	0.0194505
P41567	EIF1	5	1.02534	0.109547
P41743	PRKCI	7	0.830945	0.0464555
P41970	ELK3	1	0.661599	0.0800555
P42025	ACTR1B	2	0.991645	0.0270389
P42126	ECI1	5	1.06034	0.0579469
P42166	TMPO	16	0.929367	0.0481276
P42167	TMPO	7	0.936655	0.0329791
P42226	STAT6	14	1.1741	0.0681012
P42229	STAT5A	1	0.943169	0.368473
P42285	MTREX	22	0.921143	0.0267208
P42330	AKR1C3	8	1.21896	0.000359489
P42336	PIK3CA	5	0.875544	0.101939
P42338	PIK3CB	7	1.0733	0.0474149
P42345	MTOR	42	0.983643	0.00581744
P42356	PI4KA	17	1.16848	0.114212
P42566	EPS15	23	1.0137	0.0220847
P42574	CASP3	9	0.917812	0.0375446
P42575	CASP2	8	0.707971	0.145046
P42677	RPS27	2	0.968495	0.0839665
P42684	ABL2	9	0.888793	0.143722
P42694	HELZ	5	1.19335	0.0998801
P42695	NCAPD3	5	0.655987	0.19798
P42704	LRPPRC	52	0.978139	0.0271807
P42765	ACAA2	6	0.924546	0.0460668
P42766	RPL35	6	1.02915	0.0526593
P42772	CDKN2B	1	0.986725	0.452952
P42773	CDKN2C	1	0.977813	0.200371
P42785	PRCP	5	1.22135	0.0645695
P42858	HTT	28	1.0469	0.0859148
P42892	ECE1	16	1.08551	0.00875549
P42898	MTHFR	1	0.487803
P43007	SLC1A4	2	0.80992	0.376312
P43034	PAFAH1B1	20	1.07222	0.00994841
P43121	MCAM	3	1.2665	0.29497
P43155	CRAT	7	1.10099	0.0921902
P43243	MATR3	25	0.996756	0.0364141
P43246	MSH2	18	0.91007	0.00807688
P43250	GRK6	3	0.898629	0.0415482
P43251	BTD	5	1.30273	0.282237
P43304	GPD2	15	1.12862	0.0390935
P43307	SSR1	5	0.939159	0.0471687
P43353	ALDH3B1	7	1.16095	0.0418788
P43378	PTPN9	12	1.00597	0.0390278
P43487	RANBP1	5	1.03013	0.0296731
P43490	NAMPT	24	1.04907	0.0265721
P43686	PSMC4	20	0.972366	0.026019
P43694	GATA4	1	0.885795	0.184932
P43897	TSFM	10	1.02173	0.0573807
P45877	PPIC	2	1.09187	0.131591
P45880	VDAC2	8	0.959559	0.0652445
P45954	ACADSB	6	1.01165	0.171223
P45973	CBX5	5	1.09877	0.0451707
P45974	USP5	18	0.959867	0.00397613
P45983	MAPK8	1	0.953004	0.266583
P45984	MAPK9	8	0.924786	0.0882864
P45985	MAP2K4	7	1.04687	0.0646381
P46013	MKI67	71	0.812803	0.0335082
P46019	PHKA2	11	0.881248	0.0451699
P46060	RANGAP1	18	0.84641	0.0326431
P46063	RECQL	16	0.998245	0.0148106
P46087	NOP2	21	0.957635	0.0776968
P46100	ATRX	14	0.938548	0.164109
P46108	CRK	9	1.04059	0.0376634
P46109	CRKL	7	0.965083	0.0652678
P46199	MTIF2	5	1.22513	0.135137
P46379	BAG6	19	0.984595	0.00270047
P46459	NSF	27	0.97791	0.0173426
P46531	NOTCH1	5	1.13625	0.123753
P46734	MAP2K3	7	1.0786	0.131343
P46736	BRCC3	6	1.04591	0.0573567
P46776	RPL27A	5	0.952823	0.0119152
P46777	RPL5	12	0.976618	0.0212058
P46778	RPL21	8	1.00609	0.00732908
P46779	RPL28	7	1.0471	0.0476655
P46781	RPS9	18	1.00796	0.0489377
P46782	RPS5	8	0.999429	0.0269176
P46783	RPS10	4	1.04719	0.0237542
P46821	MAP1B	39	0.950966	0.00527364
P46926	GNPDA1	12	0.994172	0.0407175
P46934	NEDD4	14	1.02265	0.0892045
P46937	YAP1	5	0.975793	0.0869636
P46939	UTRN	70	0.9505	0.0387258
P46940	IQGAP1	62	1.03966	0.003821
P46976	GYG1	6	1.00146	0.0723098
P46977	STT3A	14	1.02225	0.0225466
P47224	RABIF	2	0.993894	0.042487
P47755	CAPZA2	8	1.04175	0.024937
P47756	CAPZB	14	0.940705	0.0234623
P47813	EIF1AX	4	1.01625	0.100616
P47895	ALDH1A3	26	1.10887	0.0100473
P47897	QARS1	32	0.964099	0.0206381
P47914	RPL29	2	0.897176	0.0822343
P47974	ZFP36L2	3	0.761832	0.214052
P47985	UQCRFS1	1	1.06656	0.0111618
P48047	ATP5PO	7	1.0583	0.039425
P48059	LIMS1	11	1.0732	0.0112781
P48067	SLC6A9	1	1.80934
P48147	PREP	24	0.963736	0.0552892
P48200	IREB2	5	1.14674	0.388105
P48307	TFPI2	1	2.15959
P48382	RFX5	2	1.3902
P48426	PIP4K2A	8	0.965442	0.0110753
P48444	ARCN1	28	0.978559	0.0899067
P48449	LSS	16	1.12288	0.005228
P48454	PPP3CC	3	1.24038	0.322903
P48506	GCLC	10	1.0838	0.0241244
P48507	GCLM	6	1.10018	0.0101312
P48509	CD151	5	0.874174	0.0221058
P48553	TRAPPC10	8	0.830158	0.205108
P48556	PSMD8	7	0.993065	0.0583628
P48634	PRRC2A	21	0.894648	0.10029
P48637	GSS	15	1.06879	0.0548689
P48643	CCT5	29	0.987844	0.0378169
P48651	PTDSS1	4	1.22414	0.206462
P48723	HSPA13	15	1.03821	0.103197
P48729	CSNK1A1	10	1.04977	0.0922124
P48730	CSNK1D	10	1.06996	0.101643
P48735	IDH2	16	0.998903	0.0383518
P48739	PITPNB	15	1.03149	0.0478226
P48960	ADGRE5	6	1.3484	0.0091612
P49005	POLD2	6	0.849129	0.0957709
P49006	MARCKSL1	1	1.00092	0.29791
P49023	PXN	10	1.00642	0.118356
P49069	CAMLG	1	1.00162	0.0456323
P49116	NR2C2	5	1.05538	0.118076
P49137	MAPKAPK2	7	1.15217	0.0547916
P49184	DNASE1L1	4	0.960325	0.112841
P49189	ALDH9A1	12	1.03272	0.080693
P49207	RPL34	6	0.994346	0.26475
P49247	RPIA	4	1.04478	0.0331244
P49257	LMAN1	10	1.16165	0.178068
P49281	SLC11A2	1	0.888451	0.480773
P49321	NASP	12	0.83842	0.0164528
P49327	FASN	73	0.941458	0.0304989
P49336	CDK8	2	0.963145	0.108993
P49354	FNTA	9	1.02403	0.00179427
P49356	FNTB	4	1.22322	0.106428
P49366	DHPS	7	0.93157	0.0739562
P49368	CCT3	28	0.913233	0.00526691
P49407	ARRB1	3	1.0731	0.00772993
P49411	TUFM	20	1.01659	0.0740961
P49418	AMPH	8	1.07609	0.0894681
P49419	ALDH7A1	8	1.0639	0.0353
P49427	CDC34	4	0.943258	0.0508315
P49450	CENPA	1	1.24073	0.264271
P49454	CENPF	17	0.807715	0.262906
P49458	SRP9	6	1.04693	0.178467
P49459	UBE2A	1	0.878797	0.125084
P49585	PCYT1A	9	1.15563	0.0433323
P49588	AARS1	25	0.983426	0.0253884
P49589	CARS1	26	1.055	0.0195617
P49590	HARS2	8	1.00892	0.0548083
P49591	SARS1	15	1.03989	0.00105777
P49593	PPM1F	8	1.02393	0.0457313
P49641	MAN2A2	3	1.11004	0.0866533
P49642	PRIM1	9	0.91318	0.160675
P49643	PRIM2	12	1.011	0.074552
P49662	CASP4	5	0.976661	0.0954977
P49711	CTCF	8	1.04127	0.199915
P49716	CEBPD	1	1.30823	0.552479
P49720	PSMB3	6	1.03059	0.0444622
P49721	PSMB2	8	1.05633	0.246841
P49736	MCM2	22	0.844413	0.00400085
P49746	THBS3	11	1.06453	0.120881
P49748	ACADVL	23	1.05712	0.0262113
P49754	VPS41	5	1.23153	0.0542337
P49755	TMED10	5	1.0826	0.0703179
P49756	RBM25	15	1.03502	0.0602601
P49757	NUMB	10	1.16983	0.0242286
P49760	CLK2	3	0.95911	0.174719
P49761	CLK3	4	1.16521	0.196561
P49770	EIF2B2	6	0.96502	0.0282702
P49773	HINT1	9	0.999977	0.0224847
P49790	NUP153	25	0.951588	0.0430821
P49792	RANBP2	44	1.02297	0.0201632
P49795	RGS19	1	1.75585	0.946161
P49796	RGS3	6	1.34964	0.0854342
P49810	PSEN2	0	0.899228	0.22069
P49815	TSC2	14	1.03578	0.00426203
P49821	NDUFV1	14	1.02153	0.0341723
P49840	GSK3A	5	0.964805	0.0590597
P49841	GSK3B	3	0.875453	0.169809
P49848	TAF6	12	0.822727	0.0264026
P49902	NT5C2	7	0.943554	0.0333871
P49903	SEPHS1	4	0.970765	0.108305
P49914	MTHFS	4	0.998505	0.0489424
P49915	GMPS	27	0.916737	0.0665135
P49916	LIG3	18	0.938068	0.0558697
P49917	LIG4	10	0.862958	0.110368
P49959	MRE11	18	0.929096	0.025717
P50148	GNAQ	9	0.914775	0.0376231
[truncated: 5,620 more rows]

## Sheet: A172 Proteomics 24h
Protein	Gene Name	SequenceNumber	KG-FP-003/DMSO FC	t test p value
Q9UK55	SERPINA10	1	3.19675	0.0216202
Q99574	SERPINI1	2	3.12748	0.00387443
Q5TB80	CEP162	2	2.84234	0.0317077
C0LQF2		1	2.83237	0.0150038
Q5SQH8	C6orf136	1	2.79113	0.032064
Q8IYH5	ZZZ3	2	2.71644	0.0420891
P17677	GAP43	2	2.65705	0.0333671
Q01469	FABP5	3	2.56262	0.000717928
P19012	KRT15	21	2.27031	0.000207154
Q9UJM3	ERRFI1	9	2.24062	0.00300131
P28289	TMOD1	22	2.19967	0.000129631
Q9HCJ1	ANKH	1	2.1692	0.0201374
Q9GZP1	NRSN2	1	2.15454	0.00876191
A0A0K2BMD8	HBA2	1	2.15399	0.0209685
O95502	NPTXR	4	2.09609	0.017378
P08727	KRT19	2	2.04794	0.0137932
Q9GZV5	WWTR1	12	2.03443	0.00939856
Q9BXA5	SUCNR1	6	1.97044	0.00313551
Q9H161	ALX4	2	1.93237	0.000180427
Q9NSC2	SALL1	6	1.88947	0.0119408
O95716	RAB3D	1	1.88859	0.0108537
P13646	KRT13	8	1.88082	0.00242387
Q9BVN2	RUSC1	2	1.87021	0.00561513
P02656	APOC3	2	1.84633	0.0103397
Q8NI37	PPTC7	3	1.84164	0.0460612
Q9Y653	ADGRG1	5	1.84012	0.00786775
O14682	ENC1	18	1.83766	0.00181635
Q13641	TPBG	18	1.82034	0.00497349
P36959	GMPR	3	1.79837	0.0465313
O15417	TNRC18	5	1.77444	0.0356867
P69905	HBA1	10	1.76732	0.00868097
A0A494C030	LOC114841035	3	1.76672	0.00927373
Q86UW6	N4BP2	3	1.76461	0.0370324
P02765	AHSG	6	1.75592	0.0111576
Q53EL6	PDCD4	23	1.74411	0.00153311
Q6UWS5	PET117	3	1.72233	0.0414988
P10909	CLU	19	1.71035	0.00162274
Q10589	BST2	4	1.67769	0.0365874
Q05CN4	PPFIBP1	1	1.67512	0.0499731
P02042	HBD	3	1.6619	0.0358568
Q6EMK4	VASN	14	1.654	0.00504377
P49796	RGS3	10	1.64545	0.015204
Q9HCU8	POLD4	6	1.64395	0.00381198
Q9H3M7	TXNIP	10	1.64342	0.0497156
P02788	LTF	5	1.64294	0.0310769
A0A994J483	HUWE1	1	1.63527	0.0401865
Q8WUY3	PRUNE2	7	1.63067	0.0449087
Q8N6N7	ACBD7	4	1.6296	0.0203943
A0A0F7G8J1	PLG	5	1.62532	0.0281671
A0A0U1RRE5	NBDY	2	1.62439	0.00164593
Q8IWU5	SULF2	15	1.61227	0.00556024
Q9UNW9	NOVA2	9	1.61107	0.000152289
Q9ULP0	NDRG4	3	1.60614	0.0473521
A0A2R8Y7Y4	ANKRD44	1	1.59937	0.0151726
P54764	EPHA4	26	1.59444	0.000790249
O95185	UNC5C	20	1.58787	0.000352917
Q63HM9	PLCXD3	4	1.57435	0.0155767
A6NDR6	MEIS3	1	1.56409	0.00674443
E9PSG1	CAST	5	1.56055	0.0130812
Q9Y250	LZTS1	4	1.55934	0.0329658
Q969W9	PMEPA1	4	1.55908	0.0472551
A0A8Q3WKK6	LIMS1	4	1.54971	0.0307203
Q63HK5	TSHZ3	11	1.53019	0.0147319
Q9Y2K1	ZBTB1	6	1.52863	0.00531868
Q86YV5	PRAG1	25	1.51412	0.000484197
Q6ZUT9	DENND5B	7	1.50745	0.0240372
O14558	HSPB6	1	1.50687	0.0347654
Q6SPF0	SAMD1	7	1.50493	0.0138977
Q92543	SNX19	5	0.664473	0.00117829
Q9H3R5	CENPH	14	0.663538	0.00037203
Q99661	KIF2C	25	0.659007	0.000317043
Q8N5I9	NOPCHAP1	2	0.657526	0.0128444
P08581	MET	21	0.654431	5.11347e-06
Q7Z7L1	SLFN11	16	0.653826	0.00594809
Q9NU19	TBC1D22B	2	0.652192	0.0467568
Q5D044	LAMA4	2	0.651384	0.0245615
O43683	BUB1	20	0.650537	0.00253254
Q52LW3	ARHGAP29	15	0.650299	0.0185457
O95084	PRSS23	6	0.648643	0.0180941
O00458	IFRD1	10	0.647674	0.000906181
Q9NPD8	UBE2T	12	0.64752	0.0041184
O43791	SPOP	2	0.646124	0.0323591
Q9HD23	MRS2	2	0.645844	0.020283
Q9BX10	GTPBP2	1	0.642497	0.0382592
Q3L8U1	CHD9	14	0.64156	0.00126254
Q3T906	GNPTAB	2	0.639743	0.0305444
Q9H8V3	ECT2	20	0.639418	0.000152402
Q16763	UBE2S	11	0.637564	0.0031455
S4R341	NOLC1	1	0.637328	0.0390647
Q9UII4	HERC5	6	0.635574	0.0290027
Q5JTW2	CEP78	6	0.634638	0.0192448
O14678	ABCD4	2	0.634269	0.0031179
Q15063	POSTN	5	0.634207	0.00360294
P15018	LIF	4	0.62955	0.0375656
Q5U4P2	ASPHD1	6	0.629133	0.0285852
P04818	TYMS	17	0.623722	2.9565e-05
O14965	AURKA	10	0.620333	0.016098
P53355	DAPK1	9	0.617363	0.00185931
Q4L180	FILIP1L	32	0.616813	0.00117257
Q01581	HMGCS1	37	0.615125	1.12237e-05
J3KND1	SAAL1	1	0.61412	0.0284543
Q14807	KIF22	19	0.613471	0.00283392
Q29983	MICA	2	0.612714	0.0244005
Q8WXV6	PLEC1	1	0.605497	0.00639795
Q9Y421	FAM32A	2	0.603032	0.0110751
Q9H967	WDR76	9	0.602098	0.0250751
Q9P2J9	PDP2	6	0.598723	0.00491694
Q8WTX7	CASTOR1	2	0.598709	4.03434e-05
Q53H10		2	0.598099	0.00713429
Q9BZX2	UCK2	12	0.597605	0.000653605
Q9NS91	RAD18	25	0.596251	0.000338524
Q7Z7A1	CNTRL	11	0.595123	0.0288609
P17707	AMD1	2	0.594632	0.0334466
E9PKF8	EIF4G2	1	0.592402	0.0430378
Q6PL18	ATAD2	46	0.581726	6.05585e-05
Q96GD4	AURKB	10	0.580936	0.00180403
Q96T88	UHRF1	42	0.578895	6.03729e-05
Q9P2N2	ARHGAP28	2	0.575128	0.0452911
Q15004	PCLAF	7	0.570931	0.00160722
Q9H1A3	METTL9	3	0.569141	0.0166726
O75496	GMNN	4	0.566466	0.0433903
P04183	TK1	11	0.565481	0.000607336
Q9NQW6	ANLN	41	0.565264	0.000174288
Q9NP84	TNFRSF12A	4	0.564153	0.00891741
Q8N6Y2	LRRC17	27	0.562924	0.000517626
Q9UIY3	RWDD2A	2	0.56258	0.0376698
Q8N428	GALNT16	4	0.561187	0.0370165
Q9NRZ9	HELLS	28	0.560385	0.000162533
Q13950	RUNX2	6	0.559522	0.00386904
Q56NI9	ESCO2	4	0.55711	0.00343495
Q5QPQ0	LYPLA2	1	0.550221	0.0145284
Q7Z6J6	FRMD5	2	0.549338	0.00849982
Q8N3S3	PHTF2	1	0.547821	0.0462286
Q9H211	CDT1	5	0.545769	0.00171611
Q8WYP3	RIN2	4	0.545105	0.026028
Q9H4H8	FAM83D	3	0.541896	0.00804895
P35442	THBS2	41	0.534761	5.45166e-05
Q99959	PKP2	40	0.534386	0.000111794
P14635	CCNB1	8	0.523297	0.00100541
Q14493	SLBP	6	0.522556	0.00524188
Q96IF1	AJUBA	3	0.517226	0.00195446
P15407	FOSL1	4	0.515919	0.0050807
Q86Y91	KIF18B	7	0.51291	0.00223821
P13726	F3	7	0.512708	0.000704596
Q9NYS7	WSB2	1	0.508615	0.00102194
P31350	RRM2	27	0.506912	2.88745e-05
H0Y9T6	WDFY3	1	0.504684	0.0258892
Q12834	CDC20	12	0.503805	0.027095
Q9NP50	SINHCAF	2	0.503146	0.0199549
Q14147	DHX34	2	0.501381	0.0201821
Q9Y5N6	ORC6	2	0.500716	0.0221107
Q6P0N0	MIS18BP1	3	0.498519	0.0305078
Q9NZV1	CRIM1	23	0.49767	0.000120192
O15040	TECPR2	2	0.494145	0.0339547
A4D1U4	DENND11	1	0.491059	0.0323647
Q86SJ2	AMIGO2	4	0.483244	0.000944764
P28300	LOX	7	0.481227	0.0110212
P05412	JUN	6	0.47424	0.0107904
P30281	CCND3	3	0.467689	0.0309406
Q9NZJ0	DTL	6	0.466583	0.00211536
A0A8V8TQW4	AP3D1	2	0.466252	0.0175676
Q7Z4I7	LIMS2	4	0.46235	0.0354
Q66LE6	PPP2R2D	2	0.456285	0.0122147
O00339	MATN2	7	0.452792	0.00386983
B2RZG9	AGAP1	1	0.448173	0.0453247
Q9UJA3	MCM8	3	0.447965	0.0172439
Q9Y2J4	AMOTL2	16	0.447595	0.00261179
P61812	TGFB2	16	0.447296	0.000142928
Q9UIJ5	ZDHHC2	3	0.440057	0.00394845
Q9UI42	CPA4	23	0.439692	2.94666e-06
Q2NKJ3	CTC1	2	0.419245	0.0053424
Q6W2J9	BCOR	3	0.418408	0.000687711
Q9UIK5	TMEFF2	5	0.414935	0.0345275
O60285	NUAK1	2	0.397279	0.0234884
Q9UKT4	FBXO5	3	0.395072	0.0287979
C9K0J5	RAPH1	3	0.379107	0.0306587
B3KQD2		2	0.375457	0.0098707
Q8WUJ3	CEMIP	28	0.372279	0.000374807
O95661	DIRAS3	5	0.324771	0.000107895
Q5M8T4	CTGF	17	0.321019	8.18391e-05
P47974	ZFP36L2	2	0.251032	0.042232
H7C583	XRN1	2	0.223122	0.015944
P28347	TEAD1	10	0.134954	3.38788e-05
Q9ULD0	OGDHL	4	0.0974062	0.000238915
P26022	PTX3	10	0.0832301	0.000128063
A0A024R4E5	HDLBP	2	0.909816	0.000592568
A0A0B4J2D5	GATD3	18	1.25554	0.0140714
A0A6M8YDW1	MDIG	17	0.858065	0.00213955
A0A8I5KSE4	NAV1	4	1.49567	0.0194258
A0A994J5A3	EPS15	1	1.49221	0.0204413
A0A994J5E0	PDE4DIP	7	1.28332	0.0444133
A1L4K2	MAPK8	2	1.23217	0.0258716
A2RUR9	CCDC144A	1	1.10381	0.048563
A3QJZ6	PRAMEF18	1	0.721351	0.016278
A5PKT9	NES	1	1.16805	0.0352157
A5PLN9	TRAPPC13	10	0.856957	0.040964
A5YM53	ITGAV	2	1.14328	0.0158891
A6NIZ1	RAP1B	6	1.17697	0.0112176
A7MD96	SYNPO	10	1.35867	0.0116131
A8K3J5		1	0.793718	0.0015722
A8MXV4	NUDT19	20	1.09199	0.0249014
A9QQ22	WASH	3	1.33946	0.0209587
B4DGI7		2	1.40515	0.0448459
B4E2K2		3	0.815223	0.02544
B4E357		2	1.30223	0.0190825
B7Z1P2	FBXO44	3	0.836128	0.0161517
B7Z2R3		1	0.781146	0.047453
B7Z532		5	1.20219	0.048912
B7Z5V6		2	1.31726	0.0308308
B7Z8Y3		3	1.17307	0.0352359
B8ZZT4	VAMP8	1	0.758365	0.0481362
E7EPN9	PRRC2C	1	0.854409	0.00956238
E9PPU6	NAGK	2	0.703522	0.0200343
F8W6L3	KLC1	1	1.47153	0.00425912
H0Y2V6	CEP170	2	0.722447	0.0440083
H0Y2W2	ATAD3A	1	0.707594	0.025481
H3BVI4	LMF1	1	1.18492	0.010233
J3KS54	FLII	2	0.746744	0.0315714
K7EIG1	CLUH	1	0.951346	0.0417471
L0R8F8	MIEF1	4	1.19536	0.023917
O00115	DNASE2	9	1.21022	0.0353981
O00165	HAX1	17	1.08455	0.0426571
O00213	APBB1	12	0.791233	0.0363364
O00217	NDUFS8	9	1.20818	0.0302076
O00303	EIF3F	23	0.883014	0.00151758
O00330	PDHX	18	1.1587	0.025593
O00400	SLC33A1	11	1.3327	0.0075347
O00411	POLRMT	38	0.848607	0.0340479
O00418	EEF2K	9	1.17028	0.0193114
O00422	SAP18	14	1.11131	0.0355451
O00429	DNM1L	63	1.04634	0.0197208
O00443	PIK3C2A	59	0.868827	0.00186189
O00488	ZNF593	4	0.876925	0.0213566
O00584	RNASET2	18	1.42042	0.0236146
O00625	PIR	20	1.22725	0.0193609
O00754	MAN2B1	33	1.15237	0.0372392
O00767	SCD	4	1.32674	0.0151184
O14523	C2CD2L	6	0.872354	0.00528381
O14530	TXNDC9	17	0.879154	0.00420904
O14561	NDUFAB1	7	1.33798	0.0378967
O14578	CIT	65	0.83135	0.000628689
O14618	CCS	7	1.2699	0.0410238
O14757	CHEK1	8	0.718774	0.00847252
O14770	MEIS2	13	1.33171	0.0141084
O14773	TPP1	24	1.31318	0.0413052
O14786	NRP1	34	1.1568	0.0031077
O15013	ARHGEF10	50	0.800871	0.00902831
O15020	SPTBN2	70	0.909679	0.007139
O15042	U2SURP	45	0.939517	0.00482583
O15056	SYNJ2	46	1.09846	0.00658904
O15061	SYNM	40	1.21196	0.0232495
O15069	NACAD	18	1.33028	0.00802729
O15121	DEGS1	9	0.795491	0.0490639
O15212	PFDN6	14	1.21223	0.0228138
O15235	MRPS12	6	0.883526	0.0343134
O15294	OGT	52	0.895373	0.0222233
O15305	PMM2	17	1.10112	0.0282183
O15327	INPP4B	25	0.789573	0.00292983
O15344	MID1	17	0.717087	0.00205862
O15347	HMGB3	15	1.13926	0.0179093
O15438	ABCC3	11	1.34505	0.023344
O15439	ABCC4	16	0.88955	0.0140638
O15460	P4HA2	42	1.0989	0.00775965
O15504	NUP42	8	1.33482	0.0194392
O15554	KCNN4	3	1.39221	0.0233976
O43172	PRPF4	35	0.944208	0.0247625
O43175	PHGDH	35	1.04019	0.0151473
O43181	NDUFS4	6	1.25612	0.0323605
O43237	DYNC1LI2	19	1.05748	0.0312849
O43286	B4GALT5	7	0.863652	0.0339997
O43293	DAPK3	24	0.75953	0.000399632
O43310	CTIF	19	0.870537	0.0001224
O43463	SUV39H1	2	0.699558	0.040858
O43488	AKR7A2	19	1.10265	0.0150595
O43491	EPB41L2	54	0.911507	0.0130872
O43505	B4GAT1	13	1.16927	0.0224914
O43566	RGS14	8	1.38767	0.00666279
O43567	RNF13	10	1.42205	0.00600046
O43598	DNPH1	7	1.18521	0.0404648
O43617	TRAPPC3	9	1.10185	0.0156905
O43663	PRC1	18	0.798299	0.0130131
O43709	BUD23	8	0.819462	0.0128677
O43716	GATC	4	1.23501	0.0275112
O43752	STX6	8	1.36829	0.0196358
O43818	RRP9	13	0.864979	0.0451165
O43847	NRDC	59	0.983527	0.038006
O43854	EDIL3	25	0.843615	0.0348381
O43896	KIF1C	36	0.876942	0.0134742
O43920	NDUFS5	9	1.10057	0.00783132
O60216	RAD21	36	0.887328	0.0243913
O60292	SIPA1L3	37	0.783845	0.0202756
O60315	ZEB2	2	0.691189	0.0318286
O60341	KDM1A	34	0.857909	0.00161453
O60499	STX10	11	1.24172	0.0449858
O60566	BUB1B	22	0.771165	0.0264383
O60716	CTNND1	63	1.08016	0.0204398
O60784	TOM1	16	1.20302	0.00492744
O60888	CUTA	10	1.15227	0.0353322
O60936	NOL3	6	1.23182	0.037206
O75110	ATP9A	13	1.39326	0.00541695
O75153	CLUH	50	0.930116	0.0214982
O75190	DNAJB6	11	0.813635	0.00208329
O75348	ATP6V1G1	6	1.22837	0.016713
O75362	ZNF217	22	0.871737	0.0365636
O75368	SH3BGRL	10	1.24148	0.04778
O75369	FLNB	244	0.907274	0.0182807
O75438	NDUFB1	5	1.20437	0.0386355
O75503	CLN5	6	1.33017	0.0365432
O75569	PRKRA	22	1.17587	0.0388486
O75629	CREG1	9	1.18609	0.0274482
O75665	OFD1	13	0.81148	0.0325765
O75717	WDHD1	46	0.829859	0.00428995
O75794	CDC123	17	0.8391	0.00743296
O75815	BCAR3	18	0.723274	0.0171789
O75874	IDH1	42	1.19852	0.0186856
O75925	PIAS1	6	0.74316	0.049626
O75947	ATP5PD	14	1.18848	0.0242389
O75970	MPDZ	57	0.939072	0.0114583
O94808	GFPT2	57	1.20911	0.00322922
O94822	LTN1	46	0.900513	0.0390123
O94826	TOMM70	43	1.0788	0.00153973
O94851	MICAL2	34	0.897657	0.016645
O94856	NFASC	8	0.765306	0.0191917
O94888	UBXN7	22	1.16555	0.0499543
O94907	DKK1	13	1.22331	0.0193677
O94955	RHOBTB3	11	0.761008	0.025117
O94985	CLSTN1	8	1.29429	0.0156352
O95167	NDUFA3	3	0.836271	0.0478084
O95178	NDUFB2	1	1.29793	0.0368842
O95239	KIF4A	53	0.920626	0.0382257
O95302	FKBP9	35	1.14795	0.0113738
O95336	PGLS	19	1.14657	0.0144616
O95340	PAPSS2	46	0.851837	0.00864064
O95347	SMC2	87	0.879019	0.0276741
O95372	LYPLA2	14	1.15543	0.00640916
O95425	SVIL	70	1.41304	0.00161152
O95433	AHSA1	27	0.911348	0.0200015
O95486	SEC24A	44	0.874252	0.0278658
O95749	GGPS1	14	1.13364	0.0344423
O95810	CAVIN2	33	0.748571	0.0017805
O95905	ECD	18	0.846037	0.00756516
O96000	NDUFB10	14	1.0937	0.0255179
O96028	NSD2	40	0.774861	0.0140365
P00374	DHFR	17	0.893105	0.0207373
P00505	GOT2	44	1.10212	0.0271388
P00533	EGFR	56	0.876983	0.0017215
P00558	PGK1	63	1.10042	0.0115361
P00568	AK1	26	1.17025	0.0176978
P00750	PLAT	39	0.876937	0.00853186
P00813	ADA	18	1.25812	0.000299256
P01034	CST3	12	0.762976	0.00973516
P01130	LDLR	47	0.824141	0.00460088
P01137	TGFB1	11	1.40884	0.0156633
P02545	LMNA	90	1.04313	0.0207669
P02751	FN1	64	1.24028	0.0114025
P03891	MT-ND2	1	1.14835	0.0354542
P04040	CAT	41	1.23492	0.00298108
P04075	ALDOA	57	1.06517	0.0268261
P04080	CSTB	13	1.12837	0.0408585
P04156	PRNP	11	1.23854	0.0167435
P04179	SOD2	21	1.19266	0.00724936
P04626	ERBB2	17	0.793402	0.00251534
P04920	SLC4A2	9	1.24282	0.00263051
P05067	APP	33	1.24441	0.00953621
P05556	ITGB1	50	1.13244	0.0122245
P05783	KRT18	65	0.872199	0.00372927
P05787	KRT8	85	0.893633	0.0117092
P06400	RB1	23	0.829277	0.0490472
P06493	CDK1	31	0.858341	0.00176916
P06576	ATP5F1B	44	1.04707	0.00173158
P06703	S100A6	12	1.25169	0.0337502
P06737	PYGL	39	1.09998	0.0474527
P06744	GPI	56	1.05504	0.00308942
P06753	TPM3	7	1.13411	0.0418598
P06756	ITGAV	64	1.17087	0.000351306
P06865	HEXA	26	1.1513	0.000945098
P07093	SERPINE2	19	1.19498	0.0350507
P07196	NEFL	29	1.20021	0.00133338
P07203	GPX1	15	1.05737	0.047505
P07339	CTSD	37	1.19291	0.00262842
P07602	PSAP	42	1.40798	0.0258912
P07686	HEXB	33	1.16216	0.0187615
P07711	CTSL	14	1.16284	0.0268347
P07738	BPGM	10	1.28944	0.00488211
P07858	CTSB	35	1.14563	0.00254252
P07900	HSP90AA1	49	0.916637	0.0369377
P07942	LAMB1	75	0.780172	0.000163597
P08238	HSP90AB1	100	0.913188	0.04327
P08253	MMP2	15	1.39491	0.0184314
P08294	SOD3	7	1.2927	0.000828078
P08572	COL4A2	20	1.1322	0.0315891
P08582	MELTF	40	1.1727	0.0181313
P08621	SNRNP70	30	1.05247	0.0116193
P08648	ITGA5	33	1.15202	0.0270253
P08865	RPSA	35	0.911581	0.0199315
P08962	CD63	6	1.11379	0.00559317
P09001	MRPL3	17	1.05739	0.0235086
P09211	GSTP1	25	1.13025	0.0150072
P09417	QDPR	12	1.07974	0.0188508
P09455	RBP1	10	1.27287	0.0428102
P09525	ANXA4	41	1.12296	0.0132408
P09619	PDGFRB	41	1.06808	0.0342947
P09874	PARP1	95	0.926207	0.0499749
P09936	UCHL1	27	1.23396	0.0467491
P0DI83	RAB34	2	0.696897	0.00736604
P0DMM9	SULT1A3	8	1.4173	0.0129469
P10253	GAA	36	1.1687	0.0150758
P10586	PTPRF	42	0.802435	0.0173515
P10599	TXN	12	1.23926	0.0274837
P10606	COX5B	11	1.23613	0.0315689
P10619	CTSA	23	1.20325	0.00328331
P10636	MAPT	21	1.394	0.0174282
P11142	HSPA8	78	0.939153	0.0171212
P11166	SLC2A1	9	0.838634	0.00416803
P11171	EPB41	18	1.09861	0.0227505
P11182	DBT	21	1.15102	0.0234532
P11216	PYGB	88	1.0767	0.0399331
P11362	FGFR1	19	0.873501	0.0448091
P11388	TOP2A	55	0.672158	0.00153139
P11413	G6PD	77	1.06153	0.00483687
P11532	DMD	22	0.800769	0.0385584
P11940	PABPC1	64	0.873542	0.00356672
P12109	COL6A1	46	1.13296	0.00682897
P12268	IMPDH2	51	0.937094	0.0113476
P12814	ACTN1	68	0.929654	0.0432335
P12955	PEPD	27	1.09082	0.0386136
P13473	LAMP2	8	1.48308	0.00296433
P13489	RNH1	29	1.09498	0.0385558
P13612	ITGA4	12	0.712415	0.0103291
P13639	EEF2	128	0.913824	0.0118219
P13674	P4HA1	36	1.10676	0.0301673
P13686	ACP5	5	1.11521	0.00775777
P13797	PLS3	52	1.20518	0.0146404
P13804	ETFA	27	1.08924	0.027328
P13995	MTHFD2	19	0.900676	0.0149995
P14373	TRIM27	17	0.94875	0.00294296
P14854	COX6B1	10	1.23191	0.047693
P14859	POU2F1	8	1.36492	0.00134953
P15153	RAC2	6	1.13719	0.0186884
P15559	NQO1	22	1.23328	0.0164935
P15586	GNS	24	1.18171	0.0195124
P15882	CHN1	10	0.747075	0.00873546
P15924	DSP	161	0.861154	0.00412549
P15927	RPA2	13	0.929615	0.0165986
P16035	TIMP2	12	1.13662	0.00892885
P16070	CD44	23	1.19114	0.0184742
P16152	CBR1	27	1.13753	0.0172286
P16278	GLB1	27	1.11291	0.0308507
P16930	FAH	24	1.13091	0.00526631
P17029	ZKSCAN1	16	1.33583	0.00986437
P17174	GOT1	26	1.07821	0.00162379
P17301	ITGA2	41	1.2933	0.0069634
P17480	UBTF	44	1.12584	0.0040814
P17812	CTPS1	49	0.915566	0.00567925
P17813	ENG	24	1.4258	0.000313043
P17844	DDX5	57	0.897566	0.00508937
P17900	GM2A	8	1.28468	0.0154227
P17931	LGALS3	17	1.18016	0.0224583
P18124	RPL7	31	0.782659	0.048235
P19174	PLCG1	72	0.952169	0.0416891
P19256	CD58	3	1.23367	0.046619
P19404	NDUFV2	11	1.16599	0.0251286
P19623	SRM	20	1.10991	0.00894239
P19784	CSNK2A2	29	0.859429	0.0406324
P19838	NFKB1	28	0.915408	0.0459995
P20042	EIF2S2	42	0.914169	0.00884954
P20248	CCNA2	5	0.667573	0.0277598
P20810	CAST	55	1.20572	0.0301869
P20908	COL5A1	70	0.81233	0.00724657
P20962	PTMS	3	1.33494	0.00137427
P21291	CSRP1	18	1.07258	0.038241
P21399	ACO1	48	1.08005	0.0297009
P21579	SYT1	3	1.34293	0.0492525
P21589	NT5E	32	0.91617	0.0474527
P21675	TAF1	10	1.22733	0.0249772
P21912	SDHB	20	1.12477	0.0185166
P21926	CD9	7	1.16211	0.0491409
P21980	TGM2	32	0.840592	0.0350468
P22102	GART	66	0.957769	0.0044971
P22304	IDS	12	1.36537	0.000203366
P22314	UBA1	80	1.04302	0.0197837
P22570	FDXR	36	1.06288	0.0499944
P22670	RFX1	15	1.18133	0.028896
P23528	CFL1	22	1.10402	0.00133285
P24941	CDK2	31	0.80028	0.00640523
P26358	DNMT1	67	0.779802	0.00126481
P26447	S100A4	11	1.26173	0.0179349
P26641	EEF1G	46	0.899717	0.0332855
P26885	FKBP2	13	1.14059	0.027932
P27361	MAPK3	20	1.09038	0.0286127
P27701	CD82	7	1.29973	0.0216473
P28072	PSMB6	7	0.891715	0.033932
P28676	GCA	9	1.2458	0.0263616
P28799	GRN	33	1.38984	0.0291772
P28838	LAP3	42	1.09631	0.026577
P29034	S100A2	4	1.22271	0.0268125
P29317	EPHA2	37	0.761843	0.00595716
P29401	TKT	63	1.12112	0.00396649
P29590	PML	47	1.13971	0.00430416
P30040	ERP29	16	1.08354	0.0268796
P30041	PRDX6	40	1.09708	0.0375214
P30043	BLVRB	20	1.08935	0.000397674
P30044	PRDX5	19	1.21278	0.013029
P30049	ATP5F1D	5	1.17049	0.0140777
P30050	RPL12	15	0.862786	0.0256549
P30084	ECHS1	20	1.07576	0.0347078
P30086	PEBP1	25	1.17704	0.0276625
P30520	ADSS2	35	0.925685	0.00862535
P30530	AXL	31	0.801237	0.00232684
P31040	SDHA	48	1.10451	0.0115649
P31641	SLC6A6	5	0.745115	0.00898987
P31689	DNAJA1	32	0.880669	0.00719303
P31937	HIBADH	20	1.14181	0.00187166
P31946	YWHAB	9	1.0822	0.0338796
P31949	S100A11	14	1.30382	0.0400366
P32004	L1CAM	44	0.886033	0.0242879
P32456	GBP2	25	1.26971	0.00140155
P33908	MAN1A1	4	0.679044	0.000282778
P33981	TTK	26	0.843051	0.00942215
P33991	MCM4	68	0.885816	0.0115693
P33992	MCM5	59	0.895315	0.0111756
P33993	MCM7	60	0.860371	0.0177758
P34059	GALNS	23	1.18773	0.0143722
P34949	MPI	16	1.25026	0.00642714
P35222	CTNNB1	39	0.781734	0.000918669
P35241	RDX	37	1.13754	0.00184335
P35249	RFC4	20	0.902114	0.00553526
P35250	RFC2	28	0.898354	0.0471951
P35251	RFC1	45	0.900076	0.0497424
P35555	FBN1	103	0.766157	0.0113154
P35610	SOAT1	18	0.822072	0.0114784
P35612	ADD2	46	1.1118	0.0405561
P35613	BSG	14	1.13822	0.0186258
P36383	GJC1	5	0.795454	0.0389478
P36507	MAP2K2	33	0.965915	0.0108576
P36543	ATP6V1E1	20	1.10931	0.0428795
P36551	CPOX	40	1.13453	0.0462484
P36871	PGM1	39	1.09312	0.00736976
P36873	PPP1CC	3	0.822606	0.0328621
P37108	SRP14	15	1.11061	0.0147189
P37173	TGFBR2	22	1.40915	0.00207809
P37235	HPCAL1	20	1.32476	0.0117229
P37268	FDFT1	38	0.785496	0.00694348
P38117	ETFB	23	1.118	0.0362436
P40121	CAPG	26	1.21423	0.00818536
P40337	VHL	5	1.34356	0.0319672
P40424	PBX1	5	1.31206	0.0342236
P40692	MLH1	32	0.905279	0.0151115
P40937	RFC5	28	0.915421	0.00484536
P41223	BUD31	12	0.820153	0.00282365
P41227	NAA10	21	0.888868	0.0246415
P41440	SLC19A1	4	0.767793	0.0405756
P42126	ECI1	12	1.14296	0.00693034
P42330	AKR1C3	19	1.22214	0.00294764
P42566	EPS15	35	1.12379	0.0120592
P42575	CASP2	30	0.846918	0.00288719
P42684	ABL2	25	0.896475	0.036144
P42695	NCAPD3	22	0.732858	0.0167896
P42702	LIFR	38	0.796048	0.000986481
P42765	ACAA2	30	1.09209	0.0241011
P42773	CDKN2C	8	1.26121	0.0041676
P42785	PRCP	20	1.12504	0.0175528
P43155	CRAT	33	1.1204	0.0155262
P43243	MATR3	67	0.935401	0.0138423
P43246	MSH2	53	0.860265	0.0113956
P45974	USP5	56	1.06123	0.0317181
P46013	MKI67	116	0.786869	0.00890739
P46019	PHKA2	18	0.84408	0.00893287
P46779	RPL28	11	0.888407	0.0342964
P46782	RPS5	23	0.930299	0.0117676
P46821	MAP1B	156	1.059	0.0340648
P46934	NEDD4	34	0.855329	0.0360922
P48163	ME1	26	1.05428	0.00944867
P48382	RFX5	28	1.24034	0.0162867
P48637	GSS	40	1.06422	0.0250661
P48681	NES	119	1.213	0.0150845
P48735	IDH2	38	1.07614	0.0318475
P49005	POLD2	23	0.863638	0.0129258
P49006	MARCKSL1	4	1.14841	0.0199792
P49184	DNASE1L1	7	1.17016	0.0309368
P49327	FASN	208	0.921683	0.0389928
P49366	DHPS	22	0.880986	0.0363814
P49368	CCT3	72	0.88521	0.0270343
P49407	ARRB1	19	1.25298	0.0123094
P49454	CENPF	104	0.776403	0.00050452
P49585	PCYT1A	28	1.14583	0.0409821
P49642	PRIM1	20	0.784066	0.0210094
P49643	PRIM2	20	0.772334	0.000443081
P49736	MCM2	54	0.894567	0.00668398
P49903	SEPHS1	14	1.13085	0.0233652
P49915	GMPS	63	0.896194	0.0308434
P50150	GNG4	5	1.4994	0.00912349
P50281	MMP14	22	1.17071	0.0303328
P50336	PPOX	28	1.10907	0.0140667
P50548	ERF	16	1.2931	0.00165122
P50748	KNTC1	44	0.837541	0.0401231
P50897	PPT1	13	1.20704	0.00230737
P50914	RPL14	11	0.821072	0.0356076
P50991	CCT4	67	0.933374	0.0425263
P50995	ANXA11	30	0.941859	0.0338057
P51116	FXR2	30	0.937864	0.0166631
P51159	RAB27A	11	1.18584	0.00514534
P51532	SMARCA4	59	0.852979	0.0187605
P51580	TPMT	21	1.07539	0.0475997
P51674	GPM6A	8	1.25591	0.00711866
P51688	SGSH	18	1.27203	0.00870128
P51784	USP11	43	0.860463	0.018303
P51812	RPS6KA3	51	1.0561	0.0285599
P51884	LUM	3	1.48641	0.00993908
P52292	KPNA2	30	0.711405	0.000474343
P52701	MSH6	69	0.858569	0.00153051
P52732	KIF11	42	0.678527	0.000333746
P52747	ZNF143	8	1.31247	0.0197337
P52943	CRIP2	20	1.17814	0.0433301
P53350	PLK1	8	0.747448	0.0348926
P53667	LIMK1	24	1.18707	0.0111013
P54253	ATXN1	7	1.37331	0.00569138
P54577	YARS1	54	1.04445	0.0124103
P54725	RAD23A	11	1.13035	0.0246106
P54760	EPHB4	23	1.14097	0.0231084
P54819	AK2	24	1.24705	0.0210447
P55039	DRG2	24	0.930815	0.0423827
P55268	LAMB2	36	1.27421	0.00726919
P55290	CDH13	15	1.20302	0.0311472
P55795	HNRNPH2	9	1.07529	0.00955882
P55809	OXCT1	24	1.08587	0.0024308
P56277	CMC4	3	1.44163	0.00981968
P57076	CFAP298	9	0.816765	0.0015627
P57105	SYNJ2BP	9	1.16297	0.0145082
P57723	PCBP4	6	1.40408	0.0033672
P59768	GNG2	4	1.32981	0.0157337
P60033	CD81	7	1.1917	0.0291886
P60174	TPI1	36	1.18821	0.0348652
P60604	UBE2G2	6	1.32335	0.0122736
P60673	PFN3	1	1.12718	0.00392747
P60903	S100A10	20	1.10997	0.0420699
P60953	CDC42	15	1.11936	0.0139955
P61254	RPL26	16	0.866805	0.0110617
P61916	NPC2	13	1.19238	0.0296849
P62241	RPS8	23	0.855584	0.0382824
P62263	RPS14	11	0.886957	0.0367698
P62280	RPS11	21	0.906889	0.0292589
P62333	PSMC6	37	1.05013	0.0480041
P62834	RAP1A	18	1.12382	0.0303458
P62899	RPL31	12	0.866103	0.0212924
P62906	RPL10A	31	0.88909	0.0450491
P67870	CSNK2B	10	1.10282	0.0264236
P78310	CXADR	3	0.70964	0.042186
P78314	SH3BP2	14	1.28716	0.0256569
P78344	EIF4G2	60	0.935517	0.0221168
P78371	CCT2	61	0.965828	0.0108954
P78536	ADAM17	34	1.12833	0.0328125
P78549	NTHL1	8	0.90348	0.044965
P78559	MAP1A	136	1.21783	0.00997798
P83731	RPL24	12	0.846915	0.034632
P84090	ERH	6	1.20188	0.0225333
P98170	XIAP	18	1.19364	0.0360149
Q00059	TFAM	10	1.17607	0.0170134
Q00534	CDK6	18	0.788956	0.00105495
Q01518	CAP1	61	1.04603	0.00397129
Q01831	XPC	29	0.965181	0.0375047
Q02241	KIF23	40	0.767671	0.00300592
Q02790	FKBP4	51	0.937232	0.0493495
Q02818	NUCB1	36	1.26806	0.0171828
Q02878	RPL6	32	0.783467	0.0480735
Q03013	GSTM4	14	1.21168	0.0119943
Q03164	KMT2A	30	0.794282	0.00598187
Q03701	CEBPZ	46	0.907007	0.0424693
Q04446	GBE1	47	1.09161	0.0339552
Q04727	TLE4	20	0.669349	1.65985e-05
Q04837	SSBP1	11	1.12464	0.00239441
Q04917	YWHAH	17	1.08583	0.0149199
Q05655	PRKCD	23	0.919641	0.0179078
Q05932	FPGS	21	0.761986	0.0060319
Q06481	APLP2	19	1.2217	0.01631
Q06587	RING1	12	1.18137	0.0155722
Q06830	PRDX1	41	1.07248	0.0355861
Q07002	CDK18	27	1.27753	0.0107369
Q07352	ZFP36L1	13	0.740303	0.00951343
Q07817	BCL2L1	6	0.810423	0.0270304
Q07954	LRP1	197	1.16698	0.00122313
Q08397	LOXL1	7	0.73713	0.0496233
Q08752	PPID	29	1.06177	0.0477063
Q08J23	NSUN2	56	0.940504	0.0480266
Q10713	PMPCA	33	1.05155	0.00757681
Q12765	SCRN1	35	1.14067	0.0327061
Q12768	WASHC5	69	0.928813	0.0170608
Q12841	FSTL1	22	0.739356	0.00551456
Q12888	TP53BP1	86	1.15265	0.00559741
Q12894	IFRD2	7	0.757573	0.0309123
Q12913	PTPRJ	22	1.45878	0.00339087
Q12929	EPS8	31	0.888837	0.00760582
Q12955	ANK3	38	1.36036	3.31713e-05
Q12980	NPRL3	9	0.852595	0.017814
Q13011	ECH1	27	1.15494	0.0149509
Q13017	ARHGAP5	34	1.19609	0.00130734
Q13049	TRIM32	32	0.816903	0.00913188
Q13099	IFT88	4	1.41559	0.00816021
Q13112	CHAF1B	15	0.694188	0.00900783
Q13114	TRAF3	2	0.671252	0.0118909
Q13137	CALCOCO2	16	0.803714	0.0370779
Q13190	STX5	14	0.865375	0.0261561
Q13191	CBLB	24	0.846707	0.0330884
Q13310	PABPC4	24	0.917254	0.0429664
Q13332	PTPRS	23	1.34066	0.0109291
Q13439	GOLGA4	109	0.892334	0.0326134
Q13443	ADAM9	37	0.903875	0.0227957
Q13445	TMED1	7	1.16586	0.0154629
Q13501	SQSTM1	32	0.789168	0.00487558
Q13510	ASAH1	29	1.21481	0.0178203
Q13523	PRPF4B	32	0.891003	0.0372431
Q13572	ITPK1	7	0.838332	0.0484426
Q13591	SEMA5A	11	1.40435	0.00823826
Q13620	CUL4B	76	1.15283	0.00175152
Q13636	RAB31	15	1.21069	0.00155148
Q13637	RAB32	17	0.863317	0.00632575
Q13685	AAMP	17	0.944446	0.0476497
Q13796	SHROOM2	32	1.19065	0.0450529
Q13823	GNL2	23	0.837364	0.0325168
Q13825	AUH	6	1.17863	0.00367724
Q13867	BLMH	34	1.06684	0.0367075
Q13885	TUBB2A	9	1.05996	0.0141365
Q14008	CKAP5	144	0.920634	0.0462216
Q14108	SCARB2	29	1.23143	0.00195256
Q14152	EIF3A	119	0.889338	0.00555996
Q14155	ARHGEF7	27	1.10661	0.0231421
Q14181	POLA2	20	0.845462	0.0213731
Q14315	FLNC	154	0.90578	0.0379935
Q14318	FKBP8	23	1.07385	0.0437245
Q14331	FRG1	14	0.886053	0.0458018
Q14332	FZD2	12	0.744085	0.0101285
Q14393	GAS6	5	0.705312	0.00159016
Q14527	HLTF	49	0.886358	0.0097837
Q14533	KRT81	12	0.749696	0.0126639
Q14534	SQLE	22	0.855861	0.0410511
Q14566	MCM6	61	0.83223	0.00214767
Q14592	ZNF460	7	0.847837	0.0253295
Q14644	RASA3	17	0.707071	0.00309503
Q14669	TRIP12	82	0.954126	0.0353915
Q14691	GINS1	10	0.79898	0.0333052
Q14693	LPIN1	37	1.17869	0.0281142
Q14694	USP10	36	0.88934	0.00213576
Q14814	MEF2D	11	1.15328	0.0168893
Q14938	NFIX	13	1.11443	0.0361423
Q14956	GPNMB	12	1.12892	0.031753
Q14980	NUMA1	162	1.10256	0.0037507
Q14C86	GAPVD1	64	0.913043	0.0322675
Q15020	SART3	50	0.945858	0.00558298
Q15022	SUZ12	20	0.851244	0.012468
Q15035	TRAM2	8	0.697555	0.00262989
Q15054	POLD3	11	0.811578	0.00255521
Q15067	ACOX1	34	1.16779	0.0228267
Q15170	TCEAL1	3	1.21966	0.0299013
Q15257	PTPA	21	1.08613	0.00343365
Q15262	PTPRK	29	1.10434	0.00276746
Q15276	RABEP1	41	1.14746	0.0414992
Q15361	TTF1	3	1.35208	0.0150909
Q15370	ELOB	18	1.07589	0.0383081
Q15392	DHCR24	25	0.877062	0.0123108
Q15424	SAFB	30	1.10669	0.0458747
Q15434	RBMS2	4	0.81779	0.003748
Q15555	MAPRE2	15	1.08818	0.041135
Q15599	NHERF2	31	1.10481	0.024369
Q15637	SF1	23	1.14403	0.0441204
Q15650	TRIP4	16	1.10047	0.0202354
Q15746	MYLK	116	0.881142	0.0139054
Q15819	UBE2V2	12	1.13543	0.013581
Q16222	UAP1	37	0.765321	0.0142847
Q16270	IGFBP7	14	0.850182	0.0363499
Q16363	LAMA4	34	0.873308	0.0188969
Q16555	DPYSL2	46	1.06554	0.00714451
Q16595	FXN	8	1.12158	0.0392796
Q16610	ECM1	34	1.11524	0.0367913
Q16619	CTF1	4	0.910182	0.0275735
Q16762	TST	14	1.11807	0.0292876
Q16774	GUK1	12	1.06213	0.0289082
Q16775	HAGH	17	1.12073	0.000627375
Q16799	RTN1	15	1.20763	0.00413332
Q16822	PCK2	20	1.13732	0.0167822
Q16836	HADH	19	1.141	0.0245198
Q16850	CYP51A1	20	0.80037	0.0386249
Q17RY0	CPEB4	13	1.10371	0.0471351
Q2TAA2	IAH1	12	1.29162	0.0229829
Q2VPB7	AP5B1	7	0.775853	0.0429333
Q30201	HFE	5	1.40955	0.0350426
Q3KQV9	UAP1L1	38	1.07232	0.022111
Q3T8J9	GON4L	14	0.833652	0.040929
Q3YEC7	RABL6	30	1.11809	0.0108466
Q53EP0	FNDC3B	35	0.780246	0.000204226
Q53GS9	USP39	29	0.913777	0.0170595
Q53HC9	EIPR1	17	1.09732	0.0459549
Q5BJF6	ODF2	10	0.881658	0.0265746
Q5JRX3	PITRM1	68	1.10221	0.0216338
Q5JTV8	TOR1AIP1	28	1.1539	0.00793644
Q5JU85	IQSEC2	20	1.17188	0.0342338
Q5SRE5	NUP188	59	0.801784	0.0439068
Q5T200	ZC3H13	26	1.07251	0.0444556
Q5T2T1	MPP7	43	1.37041	0.000779931
Q5T3F8	TMEM63B	14	1.125	0.00165827
Q5T5C0	STXBP5	22	1.19636	0.0374197
Q5T5P2	KIAA1217	20	1.43419	0.0432474
Q5TBB1	RNASEH2B	6	0.778645	0.00346649
Q5TH69	ARFGEF3	18	0.80558	0.0400043
Q5UIP0	RIF1	69	0.793441	0.00018059
Q5VIR6	VPS53	32	0.890979	0.039063
Q5VT79	ANXA8L1	20	0.878011	0.010806
Q5ZEY3	GAPD	15	1.07106	0.0108052
Q5ZPR3	CD276	18	1.28104	0.0130309
Q63ZY3	KANK2	44	1.13725	0.037077
Q66K74	MAP1S	41	1.07909	0.000286627
Q68CZ1	RPGRIP1L	1	0.695666	0.0444732
Q68CZ2	TNS3	63	1.09116	0.000506983
Q6AI08	HEATR6	20	0.863077	0.00697363
Q6AWC2	WWC2	25	0.748852	0.00937174
Q6DEN2	DPYSL3	16	1.20398	0.0355723
Q6DKJ4	NXN	19	0.786442	0.000107322
Q6DKK2	TTC19	12	1.32019	0.0208913
Q6DN90	IQSEC1	26	1.1096	0.0241948
Q6EEV4	POLR2M	2	1.18069	0.045287
Q6IA69	NADSYN1	13	1.15804	0.000421356
Q6KB66	KRT80	42	0.785078	0.00108921
Q6N069	NAA16	7	0.672138	0.0162172
Q6NSJ0	MYORG	16	1.20593	0.0291389
Q6NUQ4	TMEM214	36	0.816339	0.0175666
Q6NYC1	JMJD6	15	0.884037	0.0425135
Q6P179	ERAP2	53	1.12343	0.048701
Q6P1J9	CDC73	40	0.876963	0.000393677
Q6P1L8	MRPL14	7	0.929267	0.00710517
Q6P1N9	TATDN1	21	1.15636	0.0217958
Q6P2H3	CEP85	9	0.784467	0.0101961
Q6P3S6	FBXO42	8	0.814468	0.0178531
Q6P4A7	SFXN4	7	0.856639	0.0229673
Q6P587	FAHD1	13	1.14964	0.0147173
Q6P5R6	RPL22L1	4	0.856762	0.0266432
Q6PJG6	BRAT1	44	0.929839	0.00805815
Q6R327	RICTOR	40	1.12846	0.0145505
Q6RFH5	WDR74	21	0.851451	0.0146132
Q6SJ93	FAM111B	13	0.752534	0.0456357
Q6T4R5	NHS	35	1.34907	0.0164976
Q6UVK1	CSPG4	47	1.13574	0.0365945
Q6UXM1	LRIG3	8	1.16358	0.0070341
Q6WCQ1	MPRIP	84	1.07561	0.0287082
Q6WKZ4	RAB11FIP1	19	0.751118	0.0283569
Q6YHK3	CD109	12	1.46333	0.0282494
Q6ZTW0	TPGS1	11	0.791356	0.0142168
Q6ZW31	SYDE1	19	0.721213	0.0239807
Q70E73	RAPH1	34	0.830826	0.0164395
Q70J99	UNC13D	58	0.887351	0.0123176
Q71RC2	LARP4	27	0.847596	0.0175338
Q7KYR7	BTN2A1	11	1.16702	0.0498467
Q7KZ85	SUPT6H	97	0.908749	0.00522566
Q7L1T6	CYB5R4	5	0.814015	0.0204415
Q7L592	NDUFAF7	13	1.20077	0.000301857
Q7Z2K6	ERMP1	9	1.20362	0.0215491
Q7Z3B4	NUP54	30	1.08135	0.0339671
Q7Z3D6	DGLUCY	20	1.17058	0.0019025
Q7Z3E5	ARMC9	28	1.10193	0.0321625
Q7Z3G6	PRICKLE2	8	1.22178	0.0412212
Q7Z4G1	COMMD6	5	1.1267	0.0161531
Q7Z4R8	C6orf120	3	1.14794	0.0441326
Q7Z4V5	HDGFL2	26	1.20709	0.00879785
Q7Z5J4	RAI1	45	1.13124	0.0406967
Q7Z739	YTHDF3	21	0.913078	0.0411495
Q7Z7F7	MRPL55	9	1.07446	0.00230999
Q86SQ0	PHLDB2	39	0.759615	0.0354386
Q86TI2	DPP9	56	0.861944	0.0227673
Q86U42	PABPN1	11	1.13493	0.00525278
Q86UE4	MTDH	35	1.13497	0.0490673
Q86UW9	DTX2	16	0.737415	0.00137127
Q86UY8	NT5DC3	23	0.804158	0.0276818
Q86V21	AACS	28	0.915904	0.0298353
Q86VI3	IQGAP3	104	0.747681	0.00638651
Q86VY9	TMEM200A	10	1.27672	0.0444001
Q86WP2	GPBP1	8	0.769506	0.0158337
Q86X27	RALGPS2	13	0.873116	0.0419008
Q86XI2	NCAPG2	21	0.720892	0.0482461
Q86XN7	PROSER1	5	0.712811	0.00323086
Q86Y82	STX12	9	1.16179	0.00303704
Q86YB8	ERO1B	8	0.799924	0.0256766
Q86YH6	PDSS2	9	1.41161	0.0166712
Q86YR5	GPSM1	35	0.954829	0.0496589
Q86YT6	MIB1	21	0.860639	0.00856751
Q86YV9	HPS6	16	0.890823	0.0471581
Q8IU81	IRF2BP1	26	1.11133	0.0147767
Q8IV08	PLD3	25	1.17777	0.0294491
Q8IVH2	FOXP4	8	0.903918	0.00943402
Q8IVL0	NAV3	17	0.752549	0.0247009
Q8IVT2	MISP	28	0.737093	0.0131448
Q8IWE4	DCUN1D3	11	1.30629	0.0338493
Q8IWI9	MGA	12	0.700987	0.00606472
Q8IWZ3	ANKHD1	56	0.923521	0.0266111
Q8IXK0	PHC2	15	1.23707	0.0289426
Q8IXM2	BAP18	13	1.10104	0.0373967
Q8IXQ6	PARP9	24	1.07705	0.0152187
Q8IY18	SMC5	20	0.821988	0.0120436
Q8IY26	PLPP6	5	0.869407	0.00673578
Q8IZP0	ABI1	22	1.1973	0.000876242
Q8IZQ5	SELENOH	9	1.18907	0.00785735
Q8N108	MIER1	16	1.18792	0.0262302
Q8N129	CNPY4	14	1.19566	0.0298928
Q8N1A6	C4orf33	3	1.23635	0.0217554
Q8N1F7	NUP93	46	0.902251	0.0212221
Q8N1G1	REXO1	2	1.47265	0.0410023
Q8N1Q1	CA13	4	1.31914	0.0231637
Q8N201	INTS1	46	1.07813	0.027048
Q8N335	GPD1L	18	1.16083	0.0491849
Q8N392	ARHGAP18	45	1.18948	0.00414112
Q8N3E9	PLCD3	28	0.846224	0.00508629
Q8N3P4	VPS8	15	1.21658	0.0170601
Q8N3R9	PALS1	35	0.901374	0.0372885
Q8N3U4	STAG2	29	0.918687	0.0489228
Q8N3V7	SYNPO	29	1.39966	0.00657033
Q8N465	D2HGDH	8	1.28848	0.0131418
Q8N519		1	1.4805	0.0437111
Q8N556	AFAP1	21	0.907445	0.0197889
Q8N568	DCLK2	40	0.910529	0.00256917
Q8N5N7	MRPL50	12	1.18383	0.0355479
Q8N6I1	EID2	3	0.691486	0.0069168
Q8N6S5	ARL6IP6	5	0.831569	0.0281173
Q8N954	GPATCH11	5	1.29576	0.0110716
Q8N9T8	KRI1	15	1.13239	0.0179431
Q8NC54	KCT2	3	1.17876	0.0260265
Q8NCD3	HJURP	9	0.666745	0.00689874
Q8NCW5	NAXE	20	1.10963	0.0399228
Q8ND24	RNF214	21	1.1586	0.0327128
Q8NE71	ABCF1	37	0.924089	0.0290844
Q8NEM2	SHCBP1	24	0.732963	0.00476177
Q8NEY1	NAV1	81	1.19917	0.0297723
Q8NFQ8	TOR1AIP2	34	1.06575	0.0167561
Q8NFT8	DNER	6	1.4187	0.0299307
Q8NHP8	PLBD2	23	1.13305	0.00560255
Q8NI62	OK/KNS-cl.6	9	0.847393	0.0260306
Q8TAP6	CEP76	6	0.889683	0.0316749
Q8TB22	SPATA20	24	1.18393	0.0108444
Q8TC12	RDH11	11	1.11787	0.0357961
Q8TC76	FAM110B	1	1.47787	0.0270379
Q8TCT8	SPPL2A	4	1.23356	0.00911272
Q8TD55	PLEKHO2	15	1.18395	0.0392035
Q8TDX7	NEK7	26	0.754272	0.000679679
Q8TED1	GPX8	11	0.792799	0.00281014
Q8TEX9	IPO4	56	0.944257	0.0406858
Q8TF05	PPP4R1	37	0.876856	0.0125746
Q8TF44	C2CD4C	14	0.817004	0.00658276
Q8TF66	LRRC15	25	0.802173	0.00514859
Q8TF76	HASPIN	4	0.686983	0.0437067
Q8WU90	ZC3H15	26	1.0591	0.0222073
Q8WV24	PHLDA1	3	1.28807	0.038077
Q8WVD5	RNF141	3	1.24413	0.00954576
Q8WVX9	FAR1	17	0.734297	0.0198065
Q8WW35	DYNLT2B	2	0.80807	0.0484514
Q8WWI1	LMO7	78	0.833076	0.00550717
Q8WWY3	PRPF31	26	0.878099	0.0158235
Q8WX93	PALLD	29	1.10161	0.027572
Q8WXA9	SREK1	9	0.899402	0.0137166
Q92503	SEC14L1	26	0.724216	0.0017231
Q92539	LPIN2	4	0.84813	0.0381748
Q92597	NDRG1	16	1.4578	0.0139384
Q92598	HSPH1	63	0.918557	0.0314839
Q92688	ANP32B	14	1.13495	0.0449752
Q92804	TAF15	8	1.1851	0.0210485
Q92805	GOLGA1	31	0.927189	0.0297868
Q92820	GGH	22	1.1701	0.00735115
Q92828	CORO2A	10	0.867596	0.00792849
Q92841	DDX17	41	1.0821	0.0175486
Q92870	APBB2	18	0.855448	0.0496425
Q92871	PMM1	10	1.29085	0.0420955
Q92922	SMARCC1	31	0.895587	0.00747618
Q93100	PHKB	27	0.825824	0.019025
Q969J3	BORCS5	8	1.29152	0.0295509
Q969M7	UBE2F	6	1.27881	0.021283
Q96A26	FAM162A	8	1.19148	0.0435155
Q96AB3	ISOC2	8	1.20418	0.0195956
Q96AQ6	PBXIP1	33	1.32046	0.00910642
Q96AT9	RPE	9	1.2427	0.040949
Q96AY3	FKBP10	49	1.14391	0.0407949
Q96B26	EXOSC8	12	0.873595	0.0192361
Q96B97	SH3KBP1	34	1.2558	0.0420376
Q96BD5	PHF21A	16	1.31461	0.0371887
Q96C23	GALM	10	1.38217	0.00542876
Q96C86	DCPS	17	1.12167	0.0271045
Q96CM8	ACSF2	24	1.10713	0.0011041
Q96CP2	FLYWCH2	5	1.41804	0.0299383
Q96D46	NMD3	28	0.844199	0.0167548
Q96DD7	SHISA4	2	1.42867	0.0375316
Q96DG6	CMBL	20	1.16398	0.00100607
Q96DP0		21	1.21392	0.0461189
Q96DX7	TRIM44	4	0.73797	0.0356371
Q96EH3	MALSU1	5	0.862956	0.0499652
Q96EI5	TCEAL4	11	1.34185	0.0445279
Q96EK9	KTI12	16	0.865765	0.0103218
Q96F44	TRIM11	11	0.801686	0.0249723
Q96FN9	DTD2	3	0.728318	0.0387098
Q96FQ6	S100A16	11	1.23493	0.0317104
Q96FV2	SCRN2	13	1.17819	0.0255303
Q96FW1	OTUB1	20	1.12548	0.039867
Q96G21	IMP4	16	0.881009	0.0169531
Q96GG9	DCUN1D1	8	1.13002	0.0215201
Q96GQ7	DDX27	34	0.910084	0.0393699
Q96GX5	MASTL	20	0.782681	0.0342072
Q96HA7	TONSL	18	0.863904	0.00880099
Q96HE9	PRR11	8	0.747127	0.0386346
Q96HN2	AHCYL2	6	1.21851	0.0392139
Q96I51	RCC1L	13	1.11522	0.0231627
Q96IG2	FBXL20	14	1.14126	0.0421928
Q96IU4	ABHD14B	13	1.13304	0.0317278
Q96J01	THOC3	14	0.868552	0.00783511
Q96J84	KIRREL1	23	0.726934	0.0060339
Q96JA4	MS4A14	1	1.33519	0.0186027
Q96JM7	L3MBTL3	19	1.23143	0.0479132
Q96K49	TMEM87B	8	0.80529	0.0405606
Q96KB5	PBK	20	0.826773	0.00109425
Q96KR1	ZFR	50	1.05345	0.0264665
Q96ME7	ZNF512	9	0.795849	0.00754103
Q96MT1	RNF145	11	0.804949	0.00122752
Q96MX0	CMTM3	2	1.36834	0.017966
Q96N11	INTS15	3	0.707581	0.01926
Q96PE3	INPP4A	22	0.895367	0.0175417
Q96PK6	RBM14	37	0.944837	0.0309555
Q96Q45	TMEM237	9	0.839938	0.0282423
Q96QU8	XPO6	15	0.815323	0.000324548
Q96R06	SPAG5	48	0.829071	0.0135755
Q96RE7	NACC1	18	1.08121	0.0336087
Q96RT1	ERBIN	71	0.868522	0.0147387
Q96RT7	TUBGCP6	11	0.878069	0.0250523
Q96RU3	FNBP1	25	1.15621	0.0380983
Q96S99	PLEKHF1	7	1.20712	0.015468
Q96SN8	CDK5RAP2	20	0.757408	0.044677
Q96T23	RSF1	45	1.16689	0.0037229
Q96TC7	RMDN3	16	1.13408	0.0172011
Q99519	NEU1	18	1.06216	0.0317354
Q99567	NUP88	27	0.921745	0.0482167
Q99569	PKP4	10	0.821502	0.0269044
Q99584	S100A13	9	1.26983	0.0364117
Q99640	PKMYT1	8	0.747946	0.0367071
Q99650	OSMR	19	0.76725	0.0020422
Q99715	COL12A1	36	0.705381	0.0132723
Q99717	SMAD5	7	1.19913	0.0160906
Q99719	SEPTIN5	19	0.817295	0.0276178
Q99755	PIP5K1A	18	0.80242	0.0119008
Q99798	ACO2	67	1.10734	0.00908908
Q9BQ15	NABP2	4	0.782285	0.042541
Q9BQ39	DDX50	28	0.863926	0.0144877
Q9BQA1	WDR77	15	0.898267	0.038043
Q9BQC3	DPH2	11	0.822765	0.046693
Q9BQC6	MRPL57	4	1.16759	0.00614348
Q9BRA2	TXNDC17	14	1.23911	0.0221993
Q9BRF8	CPPED1	26	1.14986	0.037093
Q9BRK5	SDF4	24	1.21207	0.0236949
Q9BRP8	PYM1	10	1.23494	0.0102795
Q9BRQ6	CHCHD6	16	1.17299	0.0139147
Q9BRS2	RIOK1	17	0.81942	0.00550152
Q9BRZ2	TRIM56	30	0.823369	0.00494428
Q9BSC4	NOL10	13	0.759933	0.0156273
Q9BSD7	NTPCR	16	1.08052	0.0228744
Q9BSL1	UBAC1	11	1.11401	0.0166514
Q9BT88	SYT11	15	1.14013	0.0491529
Q9BTE3	MCMBP	38	0.804839	0.00280076
Q9BTV6	DPH7	7	0.745649	0.0384242
Q9BV19	C1orf50	8	1.22952	0.0172595
Q9BVG9	PTDSS2	11	0.841337	0.0190129
Q9BVI4	NOC4L	26	0.872209	0.0486762
Q9BVJ7	DUSP23	22	1.19839	0.00218009
Q9BVK8	TMEM147	3	1.49414	0.041789
Q9BVL4	SELENOO	11	1.29238	0.0347047
Q9BVP2	GNL3	31	0.820368	0.0360255
Q9BW19	KIFC1	23	0.678996	0.000945794
Q9BWU0	SLC4A1AP	29	0.895637	0.00521934
Q9BWW4	SSBP3	5	1.23679	0.0408277
Q9BX68	HINT2	6	1.1961	0.0134683
Q9BXJ9	NAA15	64	0.902064	0.0283917
Q9BXP5	SRRT	49	1.07642	0.023581
Q9BXS4	TMEM59	17	1.21382	0.0154396
Q9BXS6	NUSAP1	20	0.758818	0.00367068
Q9BXS9	SLC26A6	5	1.4785	0.00595066
Q9BY43	CHMP4A	10	1.12208	0.0475506
Q9BY44	EIF2A	39	0.93152	0.0171053
Q9BYG3	NIFK	19	0.889106	0.00251817
Q9BYX2	TBC1D2	43	0.746105	0.00127015
Q9BZ29	DOCK9	38	0.831036	0.0123322
Q9BZ95	NSD3	32	0.803877	0.00365493
Q9BZD4	NUF2	23	0.870423	0.0319645
Q9BZE4	GTPBP4	40	0.813825	0.0149558
Q9BZE9	ASPSCR1	32	1.12416	0.0176538
Q9BZF1	OSBPL8	44	0.951774	0.0128406
Q9BZK7	TBL1XR1	26	1.12876	0.0342352
Q9BZL4	PPP1R12C	32	1.14516	0.0186181
Q9BZQ6	EDEM3	31	1.16058	0.0411862
Q9C073	FAM117A	2	1.38056	0.00186194
Q9C0C7	AMBRA1	6	1.34034	0.00358659
Q9C0H2	TTYH3	15	1.25458	0.00162337
Q9C0J8	WDR33	34	1.10904	0.0276699
Q9GZS1	POLR1E	14	0.812246	0.0200137
Q9GZT6	CCDC90B	12	1.12991	0.0377541
Q9GZY8	MFF	12	1.15789	0.00944273
Q9GZZ1	NAA50	20	0.847643	0.00251847
Q9H089	LSG1	40	0.894781	0.0366069
Q9H0H5	RACGAP1	22	0.804065	0.00225461
Q9H0W9	C11orf54	12	1.36212	0.0224429
Q9H1B7	IRF2BPL	20	1.40302	0.00841974
Q9H1E3	NUCKS1	12	1.22168	0.00748971
Q9H223	EHD4	28	0.871366	0.0173219
Q9H2H8	PPIL3	12	1.15236	0.0159079
Q9H2U2	PPA2	25	1.08925	0.0440315
Q9H3Q1	CDC42EP4	16	1.48892	0.0245988
Q9H469	FBXL15	3	1.26773	0.0159731
Q9H488	POFUT1	24	1.1022	0.0209142
Q9H4A4	RNPEP	50	1.12438	0.0294736
Q9H4G0	EPB41L1	36	1.03137	0.000983929
Q9H4L5	OSBPL3	40	1.19638	0.0350763
Q9H583	HEATR1	87	0.854347	0.0495581
Q9H5N1	RABEP2	27	1.18376	0.00905521
Q9H6R0	DHX33	10	0.72584	0.0321447
Q9H6X2	ANTXR1	22	0.842062	0.000190615
Q9H6Y7	RNF167	7	1.29445	0.0267026
Q9H788	SH2D4A	36	0.823356	0.00181012
Q9H7C9	AAMDC	8	1.22865	0.0182768
Q9H7D0	DOCK5	63	0.84504	0.0089159
Q9H7E9	C8orf33	7	1.2309	0.00140525
Q9H7Z3	NRDE2	14	0.8017	0.049516
Q9H7Z6	KAT8	9	0.742342	0.00164942
Q9H8G2	CAAP1	6	1.44613	0.0130269
Q9H8M7	MINDY3	4	0.768997	0.0288266
Q9H8S9	MOB1A	14	0.947088	0.0413916
Q9H900	ZWILCH	15	0.847698	0.0379603
Q9H9A5	CNOT10	17	0.858908	0.0473445
Q9H9H4	VPS37B	11	1.16159	0.0339076
Q9HAV4	XPO5	58	0.915996	0.0284111
Q9HB40	SCPEP1	22	1.22284	0.000974164
Q9HB71	CACYBP	34	0.949511	0.0047294
Q9HBM6	TAF9B	13	1.21533	0.0410041
Q9HC35	EML4	55	1.12536	0.000724376
Q9HC38	GLOD4	20	1.13272	0.0338341
Q9HC78	ZBTB20	13	1.37202	0.00645401
Q9HC98	NEK6	7	0.816499	0.00872903
Q9HCG8	CWC22	23	0.926771	0.0392768
Q9HCH5	SYTL2	11	0.704726	0.0371735
Q9HD26	GOPC	22	0.790806	0.00488484
Q9NNX1	TUFT1	17	0.781973	0.0275217
Q9NP66	HMG20A	7	1.2873	0.00987708
Q9NP72	RAB18	16	0.856615	0.0178908
Q9NPA0	EMC7	9	0.88213	0.0135407
Q9NPJ8	NXT2	5	0.845786	0.00190747
Q9NPQ8	RIC8A	42	0.905235	0.0207536
Q9NPR2	SEMA4B	14	1.36191	0.0228931
Q9NQC1	JADE2	6	0.85641	0.0119652
Q9NQC8	IFT46	3	1.41367	0.0190726
Q9NQP4	PFDN4	4	1.33114	0.026516
Q9NQR4	NIT2	31	1.0374	0.0313018
Q9NQX7	ITM2C	9	1.17475	0.016501
Q9NR30	DDX21	52	0.788732	0.00372194
Q9NR45	NANS	38	1.08941	0.0279056
Q9NR56	MBNL1	15	1.19126	0.0119621
Q9NRL2	BAZ1A	25	0.828288	0.0442913
Q9NRR4	DROSHA	9	0.784211	0.0163129
Q9NRS6	SNX15	16	1.09899	0.0324375
Q9NRX2	MRPL17	15	1.1249	0.0276785
Q9NRY2	INIP	3	1.28744	0.012415
Q9NRZ7	AGPAT3	10	0.881971	0.0357029
Q9NSA3	CTNNBIP1	2	1.49442	0.0338708
Q9NSK0	KLC4	30	1.17045	0.0264442
Q9NSV4	DIAPH3	28	0.74777	0.012455
Q9NTJ3	SMC4	99	0.868436	0.0132914
Q9NUP9	LIN7C	16	1.14139	0.0245948
Q9NUQ9	CYRIB	20	0.956555	0.0272748
Q9NUX5	POT1	8	1.22911	0.0158773
Q9NV06	DCAF13	19	0.81762	0.0302552
Q9NVF7	FBXO28	8	1.1643	0.0115991
Q9NVI1	FANCI	47	0.783312	0.012612
Q9NVN8	GNL3L	19	0.802809	0.0287838
Q9NVQ4	FAIM	3	1.25576	0.0492402
Q9NVS9	PNPO	16	1.26078	0.0491963
Q9NVZ3	NECAP2	6	1.24347	0.000816298
Q9NW13	RBM28	25	0.863777	0.0421213
Q9NW81	DMAC2	6	1.25189	0.0460797
Q9NWB6	ARGLU1	8	1.11745	0.0213402
Q9NWS0	PIH1D1	10	1.15753	0.0164133
Q9NX40	OCIAD1	18	1.21363	0.0249507
Q9NXJ5	PGPEP1	6	1.33548	0.00976805
Q9NXV6	CDKN2AIP	26	1.28432	0.000972419
Q9NY33	DPP3	43	1.10912	0.0235356
Q9NYF8	BCLAF1	48	1.1159	0.0273275
Q9NYP7	ELOVL5	5	0.713618	0.0416794
Q9NZ23	YA61	16	1.27673	0.0346994
Q9NZC3	GDE1	7	1.15545	0.0267997
Q9NZL9	MAT2B	22	1.05787	0.0308755
Q9NZM1	MYOF	179	0.768595	0.00389449
Q9NZU5	LMCD1	20	0.85427	0.0102013
Q9NZV5	SELENON	8	1.09943	0.0486104
Q9NZW5	PALS2	30	0.83299	0.00328113
Q9P016	THYN1	12	1.18905	0.0130921
Q9P0J1	PDP1	29	1.14549	0.00604219
Q9P0K7	RAI14	65	1.25976	0.00222928
Q9P0S2	COX16	1	0.715964	0.0459481
Q9P0U4	CXXC1	21	1.12546	0.023145
Q9P0V3	SH3BP4	30	0.773212	0.00135368
Q9P258	RCC2	34	1.02198	0.0260138
Q9P265	DIP2B	52	0.860127	0.00747307
Q9P266	JCAD	47	1.36046	0.0298443
Q9P289	STK26	5	1.19294	0.0478151
Q9P2E3	ZNFX1	54	0.955812	0.0390739
Q9P2R3	ANKFY1	49	1.03645	0.0185097
Q9UBB4	ATXN10	29	0.892277	0.00207
Q9UBB5	MBD2	7	1.2	0.020994
Q9UBC2	EPS15L1	60	1.08851	0.0288538
Q9UBD5	ORC3	30	0.897165	0.00751367
Q9UBG0	MRC2	61	1.08719	0.00862739
Q9UBL3	ASH2L	29	0.882702	0.0463263
Q9UBP9	GULP1	16	1.06628	0.0398778
Q9UBQ7	GRHPR	25	1.14833	0.0223966
Q9UBS0	RPS6KB2	7	0.81915	0.0353816
Q9UBT7	CTNNAL1	9	0.73786	0.0148872
Q9UDT6	CLIP2	57	1.16498	0.0133739
Q9UDY2	TJP2	55	0.898317	0.00971404
Q9UDY4	DNAJB4	14	0.789453	0.00177486
Q9UDY8	MALT1	32	0.85376	0.0175818
Q9UEU0	VTI1B	8	1.19247	0.0262348
Q9UFW8	CGGBP1	12	1.125	0.0162279
Q9UG63	ABCF2	40	0.824623	0.00729518
Q9UHB6	LIMA1	50	0.874724	0.0058693
Q9UHB9	SRP68	44	0.919164	0.0498795
Q9UHI6	DDX20	42	0.860795	0.0169274
Q9UHL4	DPP7	19	1.13584	0.0209771
Q9UHR6	ZNHIT2	12	0.823373	0.00266704
Q9UI95	MAD2L2	6	0.846834	0.0194684
Q9UIC8	LCMT1	20	1.06204	0.0341851
Q9UIF8	BAZ2B	5	1.43398	0.0477104
Q9UIG0	BAZ1B	77	0.913745	0.0307042
Q9UII2	ATP5IF1	8	1.23686	0.0133248
Q9UIJ7	AK3	23	1.22206	0.0107872
Q9UJ41	RABGEF1	22	1.08695	0.0470654
Q9UJX3	ANAPC7	24	0.891603	0.00229551
Q9UJX5	ANAPC4	16	0.852231	0.0150303
Q9UK39	NOCT	8	0.850825	0.0298677
Q9UK41	VPS28	16	1.10915	0.00923449
Q9UKE5	TNIK	30	1.16268	0.0411209
Q9UKG9	CROT	24	1.17109	0.00860085
Q9UKV5	AMFR	16	0.844292	0.00902308
Q9UL63	MKLN1	20	0.735578	0.0139124
Q9ULJ7	ANKRD50	25	1.39184	0.00323214
Q9ULL5	PRR12	16	1.24338	0.0175595
Q9ULT8	HECTD1	107	0.9401	0.00890344
Q9ULW0	TPX2	34	0.711784	0.00342852
Q9ULX3	NOB1	18	0.902805	0.00851061
Q9ULX6	AKAP8L	20	1.14853	0.0439586
Q9UMY4	SNX12	13	1.07833	0.0128901
Q9UNQ2	DIMT1	15	0.895877	0.00509937
Q9UNY4	TTF2	27	0.798144	0.0240444
Q9UP95	SLC12A4	14	0.747043	0.0200479
Q9UPN3	MACF1	303	0.864565	0.0229282
Q9UQ80	PA2G4	40	0.903891	0.0212066
Q9UQC2	GAB2	6	0.666831	0.00931511
Q9UQE7	SMC3	83	0.87344	0.0175023
Q9Y285	FARSA	32	0.922204	0.0150247
Q9Y287	ITM2B	9	1.20474	0.040913
Q9Y2E5	MAN2B2	20	1.2356	0.00697983
Q9Y2F5	ICE1	10	1.28191	0.0411503
Q9Y2K2	SIK3	10	1.45994	0.003339
Q9Y2R4	DDX52	23	0.844684	0.00967425
Q9Y2X3	NOP58	39	0.859078	0.0439379
Q9Y2Y9	KLF13	2	1.48763	0.0409323
Q9Y371	SH3GLB1	15	1.13429	0.0359014
Q9Y394	DHRS7	13	1.13015	0.0301356
Q9Y3A4	RRP7A	18	0.903086	0.0185217
Q9Y3A5	SBDS	23	0.874479	0.00486686
Q9Y3B3	TMED7	8	1.25015	0.0357688
Q9Y3E2	BOLA1	10	1.28837	0.0178889
Q9Y3Y2	CHTOP	10	1.06134	0.0457044
Q9Y446	PKP3	24	1.12526	0.0445309
Q9Y448	KNSTRN	8	0.809058	0.0238157
Q9Y4B6	DCAF1	37	0.909937	0.0166124
Q9Y4C2	TCAF1	24	0.820513	0.000141875
Q9Y4C4	MFHAS1	12	0.869019	0.0395059
Q9Y4K0	LOXL2	39	0.849211	0.0169605
Q9Y561	LRP12	4	1.31083	0.0218055
Q9Y570	PPME1	31	0.827006	0.00808396
Q9Y576	ASB1	8	0.740655	0.00594855
Q9Y5F8	PCDHGB7	9	1.29356	0.0065915
Q9Y5M8	SRPRB	15	0.913565	0.0200784
Q9Y5Q0	FADS3	14	0.758026	0.0124704
Q9Y5V3	MAGED1	16	0.763502	0.019107
Q9Y5X2	SNX8	29	0.931092	0.0249357
Q9Y613	FHOD1	31	1.17324	0.0232811
Q9Y624	F11R	12	1.28792	0.00435022
Q9Y678	COPG1	89	0.928219	0.0442545
Q9Y696	CLIC4	29	1.07636	0.0430058
Q9Y6A5	TACC3	22	0.776948	0.0193939
Q9Y6G3	MRPL42	9	1.26945	0.0475869
Q9Y6I3	EPN1	20	1.14996	0.0495041
Q9Y6M4	CSNK1G3	15	0.876563	0.027747
Q9Y6Y0	IVNS1ABP	21	0.788328	0.00233539
Q9Y6Y1	CAMTA1	2	1.3975	0.0447435
V9HW89	HEL-S-95n	27	1.11317	0.0497567
V9HWJ5	HEL-S-90n	16	1.10433	0.0177477
A0A023SGA8	HLA-MICA	1	1.06783	0.521835
A0A024R798	SLC44A2	3	1.10732	0.106925
A0A024RAJ6	HEXB	2	1.14564	0.400373
A0A024RBE8	SLC25A3	1	0.996319	0.987998
A0A024RBG1	NUDT4B	1	0.709709	0.49264
A0A067XLH7	ATRX	2	0.577568	0.28397
A0A087WT39	LIME1	2	0.956179	0.909463
A0A087WTZ8	NSMCE2	1	0.856516	0.0868583
A0A087WUT0	MYEF2	1	0.995082	0.909184
A0A087WVZ6	ZMYND8	6	1.13919	0.421979
A0A087WWU8	DKFZp686J1372	29	1.06704	0.357416
A0A087WWY4	PALM	2	1.32442	0.0693609
A0A087WY03	SREK1	5	0.955959	0.600729
A0A087WZ13	RAVER1	6	1.15189	0.256775
A0A087WZL0	PHLDB1	1	1.15624	0.349983
A0A096LNL7	ATRX	1	0.93489	0.585318
A0A096LP01	SMIM26	2	0.902622	0.427351
A0A096LP07	GPS1	1	0.994338	0.944018
A0A096LP25	AAK1	13	1.03283	0.575083
A0A096LP69	CD99	2	1.27304	0.184124
A0A097PID1	ENAH	3	1.13332	0.434472
A0A0A0MR08	USP19	4	1.06018	0.255695
A0A0A0MR33	GSTZ1	1	0.954068	0.908656
A0A0A0MRB5	MADD	2	1.18477	0.567156
A0A0A0MRM8	MYO6	3	0.882641	0.37312
A0A0A0MRU9	MARK2	1	0.999197	0.996391
A0A0A0MRZ1	UNKL	1	1.24661	0.50905
A0A0A0MS29	MFF	1	1.15739	0.61309
A0A0A0MST8	SLC4A7	1	0.960144	0.827286
A0A0A0MTC1	RNF213	2	0.980126	0.935213
A0A0A6YYL4	PAM16	27	1.03336	0.401133
A0A0A7C8J0	HLA-B	2	1.05925	0.355527
A0A0A7E6I2	ERAP1	2	1.05421	0.460872
A0A0B4J2F0	PIGBOS1	1	1.19552	0.309815
A0A0B6XK00	LGALS1	2	1.03133	0.863991
A0A0C4DFT3	DLG1	1	0.710748	0.37456
A0A0C4DFV9	SET	2	1.22271	0.0624131
A0A0C4DG68	PUM2	1	1.08283	0.432293
A0A0C4DG89	DDX46	1	1.44712	0.287348
A0A0C4DGB9	PPA2	3	1.06339	0.740646
A0A0C4DGD4	C14orf159	1	1.02666	0.928916
A0A0C4DH25	IGKV3-20	1	0.0844233	0.194785
A0A0D9SF54	SPTAN1	2	1.04403	0.643602
A0A0F7G8H5	FKBP4	2	1.1706	0.649583
A0A0G2JIR1	EHMT2	1	0.662498	0.0748164
A0A0G2JL47	BAG6	1	1.50735	0.658409
A0A0G2JNH2	TJP1	2	0.900997	0.67843
A0A0G2JQT1	CYFIP1	1	1.02077	0.856695
A0A0J9YVP6	PUF60	1	0.874397	0.233928
A0A0J9YXF2	PON2	2	1.02214	0.644778
A0A0K0KRQ4	HLA-C	2	1.11744	0.194653
A0A0M3HER3	TRIM47	1	0.96528	0.921753
A0A0S2Z377	ANXA6	2	1.14631	0.46697
A0A0S2Z3J7	DMD	4	0.702931	0.166478
A0A0S2Z3P8	FGFR1	1	0.66449	0.11031
A0A0S2Z3S5	GNAS	2	0.996266	0.975087
A0A0S2Z4V4	WFS1	1	0.736907	0.41109
A0A0S2Z4X1	RBM10	1	0.663602	0.341229
A0A0S2Z5H3	CLINT1	2	1.10476	0.524676
A0A0S2Z5P5	MCMBP	2	0.844546	0.137301
A0A0S2Z606	WDR62	1	1.9851	0.438561
A0A0U1RQE4	SH3D19	3	0.852435	0.580919
A0A0U1RQK7	EIF4G3	5	1.02223	0.818648
A0A0U1RQL9	ERVK3-1	8	1.04631	0.4799
A0A0U1RQQ2	SMARCB1	2	0.936797	0.604191
A0A0U1RRL7	MMP24OS	1	1.64398	0.210038
A0A0U1RRM4	PTBP1	1	1.31793	0.419541
A0A140TA76	LSM14A	2	1.04866	0.626815
A0A186VNF8	HLA-C	2	1.01704	0.951434
A0A1B0GTL5	RAB11FIP5	3	0.898816	0.713147
A0A1B0GV68	FARP1	2	1.41336	0.0569277
A0A1B0GV70	TEPSIN	2	1.38727	0.300891
A0A1B0GVL5	CFAP92	1	0.877167	0.321844
A0A1B0GW05	DPY19L1	3	0.915745	0.301363
A0A1B0TCA9	CYTB	1	1.52828	0.450549
A0A1C7CYX1	MIDEAS	2	1.5268	0.128807
A0A1C7CYX9	DPYSL2	8	1.13211	0.129437
A0A1S5UZH5	TXN	5	1.23693	0.123794
A0A1W2PNQ3	KCNMA1	1	1.0315	0.885062
A0A1W2PP35	HNRNPU	2	1.36767	0.321954
A0A1W2PS58	GFAP	2	1.07306	0.472921
A0A1X7SC99	ZEB2	1	1.99523	0.13082
A0A223PIC2	CD55	1	0.862273	0.168945
A0A286R9D9	HMGB1	2	1.30592	0.121062
A0A286YFL6	PPT1	1	1.09619	0.795571
A0A2H4G024	HLA-A	2	1.10386	0.510034
A0A2H4QGB6	G6PD	1	1.1997	0.308407
A0A2I8B370	HLA-B	1	0.774861	0.630444
A0A2K4N814	HLA-A	8	1.16311	0.125775
A0A2P0H7U5	HELZ	1	0.591375	0.613297
A0A2P1CQH5	HLA-B	2	1.57563	0.0733074
A0A2R8Y4Z8	CCDC9	1	0.896718	0.582539
A0A2R8Y521	CHD4	1	1.0109	0.967119
A0A2R8Y661	RAPGEF2	2	1.06321	0.660329
A0A2R8Y8D9	PROSER3	1	1.09783	0.826011
A0A2R8YDH5	CLPB	2	0.889376	0.394577
A0A2R8YE54	OPA1	3	0.887447	0.700848
A0A2R8YEA7	ACTB	1	1.04681	0.844692
A0A2R8YFE2	ACTB	1	1.21898	0.0976688
A0A2R8YFJ4	TRRAP	1	1.02181	0.919299
A0A2R8YG42	ARHGEF7	6	1.11362	0.353186
A0A2R8YHD2	TPM4	10	1.1639	0.122762
A0A2S1PH20	MUT	27	1.00597	0.898344
A0A2X0SSI0	ARHGEF18	2	1.21091	0.537277
A0A2X0U3N2	HLA-B	7	1.16516	0.163761
A0A2Z6DS77	HLA-A	1	0.840012	0.182452
A0A344AJ71	ATP8	1	0.737371	0.253427
A0A383S2M3	HLA-C	2	1.30307	0.436523
A0A384DVL6	NCOR2	2	0.89013	0.27472
A0A384MDU2	COL1A2	1	1.13278	0.125408
A0A384MDW7	ECHS1	2	1.1662	0.400869
A0A384MDZ8		1	0.975587	0.958893
A0A384MTQ5		1	1.6032	0.101105
A0A384NL63	HNRPA3	3	1.46245	0.171165
A0A3B3IRQ9	ADAR	3	0.915438	0.463393
A0A3B3IRV3	MCTS2	2	0.941573	0.894567
A0A3B3IRW6	QSER1	3	0.960097	0.878001
A0A3B3ISF0	LARP1B	1	1.29851	0.235854
A0A3B3ISV4	VKORC1L1	2	0.817836	0.171391
A0A3B3ITJ4	HNRNPL	5	0.943073	0.281897
A0A3B3ITT1	RAB12	3	1.01303	0.898493
A0A3B3IUB9	BIRC6	1	0.609675	0.240837
A0A3B3IUC1	NEDD4	2	0.929859	0.134646
A0A3G1LBH1	KRAS	1	1.18205	0.324203
A0A494BZV2	MPRIP	27	0.966115	0.662117
A0A494BZW2	LRBA	2	0.840564	0.231288
A0A494BZX7	MRTFA	1	1.11208	0.725898
A0A494C060	ACTN2	1	0.834074	0.292935
A0A494C061	RHOT1	3	1.13238	0.501461
A0A494C0G5	AGRN	3	0.876034	0.443025
A0A494C0R8	CLUH	2	0.823906	0.233322
A0A494C0S0	SNX25	1	1.00791	0.969213
A0A494C0Y9	FAM120A	1	1.11755	0.454262
A0A494C1R9	TSPY1	4	1.11621	0.362094
A0A499FI48	PDIA4	2	1.17184	0.199119
A0A499FIX8	ESYT2	2	0.926	0.434407
A0A499FIZ0	WDR26	1	1.07863	0.139417
A0A4D5RA91		1	1.22699	0.111991
A0A4P2ST79	HLA-A	1	1.34984	0.208921
A0A590UJF0	GNAS	2	0.746261	0.283192
A0A590UJR0	DKFZp667A016	2	0.641588	0.450522
A0A5C2FVP9		1	0.108969	0.176991
A0A5C2G1Y7		1	0.649766	0.0532193
A0A5C2G8D2		1	0.908093	0.698339
A0A5C2GH61		1	0.270513	0.209741
A0A5C2GK52		1	0.124661	0.214612
A0A5C2GUB3		1	0.923088	0.569515
A0A5F9YFS9	SPCS1	3	0.882747	0.118591
A0A5F9ZGS5	ANK2	2	0.810414	0.734883
A0A5F9ZH79	ASCC1	2	1.20082	0.255498
A0A5H1ZRP4	NELFB	2	0.884354	0.367283
A0A669KAV7	WIZ	7	1.01794	0.90797
A0A669KBH4	CUL7	1	1.64028	0.16896
A0A6B7FUZ1	HLA-A	1	0.854044	0.316987
A0A6G7S6R4	HLA-B	1	1.2202	0.509159
A0A6M8YHF9	MDIG	1	1.01893	0.910801
A0A6Q8PF30	ANKRD26	1	1.66835	0.528148
A0A6Q8PFA6	KIF2A	1	0.80287	0.305874
A0A6Q8PFE4	ACTB	2	0.975244	0.892117
A0A6Q8PFF8	CHMP1A	3	0.915312	0.656943
A0A6Q8PFY6	MME	1	1.11789	0.528665
A0A6Q8PGP3	LCOR	1	0.964648	0.929709
A0A6Q8PHK0	TRIP12	3	1.05167	0.499469
A0A7I2PLE3	MAPT	2	1.06592	0.913349
A0A7I2V2G1	STAT3	2	0.999122	0.983528
A0A7I2V2Y9	ACBD5	1	1.20351	0.512796
A0A7I2V311	DNMT1	1	0.692716	0.0855
A0A7I2V365	CIT	2	0.840922	0.506033
A0A7I2V385	EIF4H	1	0.73355	0.0669405
A0A7I2V3T6	BTF3	2	1.13537	0.771683
A0A7I2V4L7	PABPC4	3	0.876799	0.0577532
A0A7I2V4V1	PPIA	2	1.12157	0.284838
A0A7I2V647	G3BP2	1	1.27421	0.235512
A0A7I2YQV8	SYNCRIP	1	0.913905	0.566856
A0A7P0MRI8	PLCB4	1	0.721637	0.125493
A0A7P0SXD0	WDR26	2	0.672626	0.347445
A0A7P0T890	DST	7	0.996534	0.976448
A0A7P0T8A3	VCP	1	1.10323	0.814656
A0A7P0T936	MAPT	1	1.11204	0.55825
A0A7P0T9I3	MBNL2	2	1.03038	0.900343
A0A7P0T9J6	SMPD4	2	0.966891	0.948168
A0A7P0T9K5	CIC	26	1.12164	0.239815
A0A7P0TAY0	VCP	4	1.21213	0.228505
A0A7P0TBF9	IFITM3	1	1.1213	0.726909
A0A804CD06	PTPA	2	1.04007	0.751998
A0A804F6T5	PKM	9	1.0161	0.757872
A0A804HIE8	DOCK9	3	1.03843	0.802612
A0A804HJ86	UBA5	1	1.10489	0.240329
A0A804HJG7	CLASP2	8	0.999808	0.998007
A0A804HJX8	HECTD4	6	0.758537	0.328771
A0A804HK76	FLNB	2	0.859911	0.0684564
A0A804HKE7	MAP4	3	1.4337	0.1265
A0A804HKR5	LRPPRC	1	0.906902	0.708879
A0A8B0RAT7	EDC4	2	1.5421	0.100863
A0A8C8P5L8	MGA	1	0.970853	0.839642
A0A8I5KRC6	MACROH2A1	2	0.981493	0.854017
A0A8I5KT56	FMR1	4	0.965121	0.859519
A0A8I5KTQ1	MYLK	2	1.12636	0.552194
A0A8I5KWF1	ATE1	3	1.16567	0.665962
A0A8I5KWR0	TFCP2	1	1.05249	0.433534
A0A8I5KX72	NKRF	1	0.899713	0.516685
A0A8I5KX85	CDV3	1	0.8857	0.510891
A0A8J8YL86	NFIX	1	1.12017	0.807772
A0A8Q3SHP0	GOLGB1	2	0.941061	0.892945
A0A8Q3SID9	CASP8	2	0.881517	0.0659077
A0A8Q3SIE5	MAT2B	1	1.07809	0.180061
A0A8Q3WKR3	PPP2R5C	2	1.50859	0.41652
A0A8Q3WKR8	IDI1	2	0.761284	0.136577
A0A8Q3WL95	G6PD	2	1.01875	0.831408
A0A8S0LWY1	FBLN1	4	0.938841	0.151864
A0A8V8TKT5	STK39	2	0.761302	0.0927955
A0A8V8TLH4	SP110	1	1.12758	0.670072
A0A8V8TLY2	C20orf132	1	0.924304	0.690813
A0A8V8TMN4	PPIP5K2	1	0.667659	0.0742807
A0A8V8TNE8	UNC13D	2	0.83462	0.318262
A0A8V8TNP6	FXR1	2	1.003	0.957526
A0A8V8TPU9	PKP2	2	0.521379	0.0873292
A0A8V8TQF2	MAP3K7	1	1.08691	0.691751
A0A8V8TR54	CHD3	6	0.939146	0.683636
A0A994J3M8	DNM1L	1	1.23436	0.19353
A0A994J3U5	FNBP1	1	1.23841	0.374383
A0A994J3X0	TTC17	1	0.50504	0.200381
A0A994J434	HMGA1	1	1.13144	0.645354
A0A994J4E9	HNRNPK	5	1.14861	0.0944
A0A994J4R6	USP9X	1	1.13017	0.809096
A0A994J4Y8	PGAM5	2	1.03044	0.821661
A0A994J4Y9	SON	4	0.934657	0.651969
A0A994J537	TNS3	2	1.06652	0.757125
A0A994J5B1	EPB41L2	2	1.02113	0.675133
A0A994J5W6	SYPL1	1	0.855949	0.279587
A0A994J6E6	PLOD2	2	0.987607	0.938191
A0A994J6K3	HEG1	1	0.568745	0.217207
A0A994J7G2	SLC8A1	1	0.756779	0.233397
A0A994J7H4	NPLOC4	3	0.971096	0.868994
A0A994J7P9	FXR2	4	0.907798	0.357627
A0A9L9PX39	PVR	2	0.779359	0.300649
A0A9L9PXE4	SF1	4	1.01147	0.87576
A0AVF1	IFT56	9	1.16594	0.502287
A0AVI4	TMEM129	3	1.06098	0.755387
A0AVT1	UBA6	61	0.969053	0.343847
A0FGR8	ESYT2	33	0.945135	0.115471
A0JLT2	MED19	7	1.05393	0.681287
A0JNW5	BLTP3B	22	0.977805	0.681066
A0MZ66	SHTN1	37	1.10265	0.0635791
A0PJ76	NCAPD2	2	1.23661	0.500484
A0PJI9	C10orf12	7	0.912878	0.729608
A0PJW6	TMEM223	2	1.03103	0.889247
A0PK00	TMEM120B	2	0.669569	0.121824
A0PK02	PLXNB2	1	0.934586	0.644317
A1A4E9	KRT13	1	1.4792	0.312299
A1A4S6	ARHGAP10	5	0.934157	0.713494
A1A508	PRSS3	2	1.01253	0.95909
A1A5C4	RRBP1	3	1.12902	0.50882
A1A5C7	SLC22A23	4	0.925633	0.482939
A1L020	MEX3A	11	0.919648	0.215982
A1L0T0	ILVBL	27	0.948986	0.0783729
A1L390	PLEKHG3	18	0.961394	0.700692
A1L3X0	ELOVL7	2	1.02937	0.860587
A1X283	SH3PXD2B	49	1.04968	0.0987097
A1XBS5	CIBAR1	5	0.957364	0.769304
A2A5X0	PIP5K1A	1	0.906658	0.59207
A2AJT9	BCLAF3	9	0.91933	0.460869
A2RRC9	IQGAP3	2	0.772518	0.525483
A2RRP1	NBAS	62	1.02424	0.73872
A2RTX5	TARS3	3	0.767382	0.557831
A2RUC4	TYW5	6	0.953601	0.57271
A2RUS2	DENND3	2	0.551422	0.575302
A2VCL3	COG4	2	0.9266	0.668153
A2VCQ5	MAFK	4	0.862262	0.0843162
A2VCS9	MAP9	1	0.946205	0.862659
A3KMH1	VWA8	26	1.11468	0.268862
A3KN83	SBNO1	14	0.965224	0.14536
A4D110	LOC401309	1	0.971902	0.831328
A4D161	FAM221A	5	0.744704	0.0696641
A4D1E9	GTPBP10	18	0.915226	0.356705
A4D1P6	WDR91	10	1.07962	0.259011
A4D2B0	MBLAC1	4	1.29708	0.182149
A4D2Q0	UNC84A	4	0.840943	0.30034
A4F1Y0	NAF1	13	1.07285	0.430658
A4FUT8	JMJD1B	1	1.04172	0.527547
A4GYY8	DKFZp686F17268	1	1.15888	0.707412
A4QN19	SEC16A	2	1.05702	0.639625
A4UCU2		2	1.52705	0.539254
A4USG3	HLA-B	1	1.49674	0.509939
A4VCI9	PML	3	1.2996	0.217545
A5D8W6	MORF4L1	1	0.852142	0.137593
A5PLL7	PEDS1	7	1.14067	0.0596246
A5PLM6	DKFZp686C06176	1	0.519632	0.0675337
A5YKK6	CNOT1	107	0.970848	0.229541
A6H8X9	CEP170	8	0.948623	0.66005
A6H8Y1	BDP1	1	1.22581	0.295119
A6MUU8	MIF	1	1.37174	0.0693133
A6NCE7	MAP1LC3B	2	0.995267	0.961337
A6ND36	FAM83G	17	1.1015	0.27777
A6NDB9	PALM3	11	1.14444	0.439289
A6NDG6	PGP	15	1.02157	0.558175
A6NDU8	RIMOC1	11	0.989957	0.876302
A6NED2	RCCD1	5	1.00256	0.984328
A6NEM2	HCFC1	3	1.39199	0.236118
A6NFI3	ZNF316	9	0.978568	0.853577
A6NFQ9	SEPT8	1	0.811738	0.726917
A6NHL2	TUBAL3	3	0.90564	0.274583
A6NHR9	SMCHD1	111	0.900986	0.0679255
A6NHX0	CASTOR2	9	1.25446	0.186054
A6NIH7	UNC119B	9	1.10629	0.301492
A6NJ78	METTL15	10	0.952465	0.495118
A6NKD9	CCDC85C	19	0.911073	0.0990992
A6NKF1	SAC3D1	10	0.834114	0.0730402
A6ZKI3	RTL8C	7	1.06037	0.396472
A7BI36	RRBP1	1	1.15275	0.416823
A7E2F7	CLIP2	2	1.13847	0.193479
A7E2V4	ZSWIM8	19	1.03766	0.414283
A7E2X7	TOPBP1	1	0.748565	0.501578
A7KAX9	ARHGAP32	3	0.75003	0.445584
A7UAV8		1	1.04509	0.814947
A7XZE4	TPM2	6	1.03366	0.508751
A8CG34	POM121C	4	1.11346	0.489169
A8K4Q9		2	1.03272	0.833788
A8K5B6		2	0.828261	0.161071
A8K5C2		3	1.02662	0.801111
A8K6Q9		1	0.987157	0.955268
A8K6Z0		2	1.13098	0.578987
A8K787		1	0.835729	0.195467
A8K7Q2	HSPA8	1	0.943432	0.611067
A8K7R5		1	1.21165	0.539346
A8K7Z9		1	0.527263	0.0556013
A8K855	EFCAB7	6	1.17529	0.533531
A8K8N7	PFAS	1	1.04767	0.843057
A8K948		2	1.38143	0.603518
A8K9U1		2	0.847018	0.466784
A8KA83		2	1.73664	0.200511
A8MSI8	LYRM9	2	1.07399	0.692811
A8MT69	CENPX	1	0.480777	0.120049
A8MTT3	CEBPZOS	4	1.04507	0.779261
A8MVW0	FAM171A2	7	1.1289	0.365682
A8MWD9	SNRPG	8	1.01789	0.731268
A8MWL7	TMEM14B	1	1.03002	0.940567
A9UHW6	MIF4GD	9	1.0527	0.45906
B0QY63	SUN2	1	0.913412	0.731024
B1ALY0	PALM2AKAP2	8	1.27188	0.13237
B1B5S8	ASAH1	5	1.19211	0.0945128
B2D3J4	ND5	1	0.884964	0.731224
B2R5Q8		2	0.95158	0.828412
B2R5U7		1	0.751005	0.0986955
B2R7V4		1	0.850492	0.32149
B2RAG5		1	0.997525	0.98626
B2RB99		1	1.07406	0.71831
B2RCM3		7	1.12746	0.179731
B2RDE8		1	1.21534	0.177129
B2RDK5		2	0.795879	0.468128
B2RDT9		1	1.25755	0.155679
B2RDX5		1	0.86476	0.723376
B2RTY4	MYO9A	4	0.904793	0.626631
B2RWN5	HEATR1	8	1.0787	0.0582488
B3KMJ2		2	1.04951	0.623795
B3KMQ6		1	0.964749	0.822637
B3KMX0		2	1.00683	0.975141
B3KN91	FTSJ1	1	0.868049	0.390478
B3KNG6		6	1.17207	0.0520864
B3KNK5		2	1.44939	0.236204
B3KNN3		1	0.943279	0.756089
B3KNT3	SRA1	2	0.853921	0.282398
B3KPC1		1	1.20595	0.477961
B3KRI9		2	0.882292	0.489018
B3KRK8		2	0.950823	0.626084
B3KSL3		2	1.54856	0.235738
B3KT81		2	1.08937	0.805013
B3KU03		1	1.27884	0.097586
B3KU28	LONP1	2	1.17838	0.257391
B3KU38	IQCJ-SCHIP1	2	0.903832	0.751964
B3KUB9	SWAP70	2	0.877143	0.587202
B3KUE6		1	0.960801	0.771238
B3KUK7	KATNA1	9	0.920056	0.409664
B3KXY3		1	1.08877	0.629522
B3KY51		2	0.966541	0.874531
B4DDB6	HNRPA3	1	0.739026	0.0909089
B4DDD6	DBNL	1	1.12204	0.321109
B4DDR3		1	0.767251	0.0917399
B4DE39		1	1.16183	0.809016
B4DE53		2	0.972463	0.815328
B4DH52		1	0.893989	0.757479
B4DHD2		1	0.494928	0.0590944
B4DHL7		2	0.804832	0.34235
B4DHM5		1	1.20978	0.487998
B4DI68		1	1.16583	0.157418
B4DIJ9		1	0.869725	0.401078
B4DKM6		1	1.12736	0.778307
B4DKR1		1	0.936568	0.790582
B4DKU9		1	1.10735	0.0981037
B4DKY1	CARS1	2	1.42601	0.102749
B4DLX6		1	1.28266	0.362133
B4DMR3		2	1.22383	0.0629722
B4DN31		3	0.976595	0.796154
B4DP06		1	0.976479	0.854373
B4DQZ7		3	1.20878	0.261249
B4DRA2		1	1.29278	0.21482
B4DRS1		2	0.923976	0.830164
B4DRU3		1	1.15772	0.567049
B4DSK4		2	0.408075	0.102086
B4DU07		4	1.12621	0.390462
B4DV02		1	1.30491	0.414509
B4DVS4		1	1.0228	0.778384
B4DY08	HNRNPC	2	1.1055	0.493108
B4DY32		2	0.997712	0.970212
B4DYI0		2	0.750614	0.231006
B4DYS3		2	0.796338	0.51549
B4DZJ6		1	1.03547	0.770683
B4E0K4		3	1.36142	0.127705
B4E106		1	0.975419	0.831657
B4E1G9		1	0.79584	0.133429
B4E1L5		5	0.835009	0.105805
B4E1Z8		1	1.13672	0.336773
B4E2A4		2	0.561332	0.0625217
B4E2J2		1	1.08039	0.59552
B4E2P4		3	0.969149	0.804561
B4E2S2		1	0.722417	0.067216
B4E2V3		6	0.886461	0.456947
B4E3P1		2	0.924708	0.742485
B7SBB1	AIP	2	1.08182	0.615094
B7Z481		1	1.05178	0.650911
B7Z4M1	RTN3	2	0.979331	0.604179
B7Z4Q0		1	0.953226	0.800873
B7Z653		1	0.997658	0.992049
B7Z787		2	1.18947	0.3427
B7Z9C2	NAP1L1	3	1.1007	0.396213
B7ZAC5		1	1.28528	0.175534
B7ZAQ6	GPR89A	9	0.992434	0.927364
B7ZLE5	DKFZp686L11144	1	1.74851	0.123562
B7ZW82	GTF2H2C	2	1.15752	0.398832
B8ZWD8	DBI	2	1.32765	0.102722
B8ZZC5	GLS	5	0.964579	0.590776
B9EGI2	MPRIP	3	1.03863	0.177568
B9EIS5	PCM1	3	0.973476	0.813684
C4AMC7	WASH2P	15	1.1353	0.100513
C9J029	DKFZp781N0678	1	0.941465	0.940692
C9J0J7	PFN2	4	1.07179	0.275152
C9J4I9	PXDN	2	1.17569	0.322424
C9J6N9	UFD1	1	1.48231	0.383687
C9J798	RASA4	8	1.14058	0.493287
C9J7I0	UMAD1	3	1.29044	0.294953
C9JA93	TBC1D15	1	0.932982	0.804551
C9JBE1	DNPEP	1	0.763677	0.479734
C9JBN1	TBL1XR1	1	1.09616	0.45603
C9JCJ9	OLA1	1	1.129	0.140316
C9JFK9	BAG3	2	1.04181	0.818825
C9JGM8	SPATS2L	1	0.950434	0.759808
C9JK31	ZNF3	1	1.01549	0.745893
C9JLW8	MCRIP1	5	1.19954	0.243006
C9JPK5	ITGB1	1	1.5385	0.267593
C9JSZ1	FUBP1	3	1.00658	0.929871
C9JZU6	NAA50	1	0.879521	0.665304
D3DPU2	CAP1	2	1.16644	0.0928874
D4Q8H0	pk	3	1.09879	0.647864
D4YW74	TROPH	6	0.784625	0.324594
D6R9P3	HNRNPAB	2	1.06865	0.704187
D6R9W4	DBN1	2	1.23894	0.408871
D6REX3	SEC31A	1	0.900967	0.593083
D6RIT2	HNRNPH1	1	1.32982	0.191932
E5KN59		1	1.0588	0.662947
E5RIH3	PSD3	4	0.908534	0.345047
E7EN19	MAP4K4	3	1.12492	0.183513
E7EQL5	DYNC1I2	2	0.888831	0.374513
E7ETY2	TCOF1	4	1.1925	0.215694
E7EV07	ARHGEF4	3	0.599812	0.425702
E7EVX2	GOLGA4	2	1.39278	0.430106
E9PAV3	NACA	11	0.925724	0.052687
E9PB61	ALYREF	1	1.12491	0.43661
E9PBY3	GALNT7	1	0.782597	0.257865
E9PCY5	TOP2B	1	0.997881	0.99502
E9PE10	RAVER2	3	0.877891	0.676306
E9PEW8	HBD	1	1.21846	0.408539
E9PGC5	PTPRK	1	0.921607	0.72462
E9PGM1	EIF4G1	1	0.893023	0.45109
E9PGZ1	CALD1	4	1.04433	0.688919
E9PIE4	MTCH2	1	0.865863	0.190484
E9PK06	EEF1D	1	0.969181	0.848067
E9PK91	BCLAF1	3	1.04909	0.778143
E9PKQ5	CCDC90B	2	0.987113	0.747119
E9PKU1	CELF1	1	0.780672	0.16908
E9PKU7	GANAB	2	0.991797	0.947761
E9PLP0	CARS1	6	0.986644	0.869768
E9PLY5	MACF1	1	0.992266	0.976633
E9PMP7	LMO7	2	0.93875	0.72882
E9PQG4	PDE4DIP	2	1.28439	0.265038
E9PQT8	PHF1	1	0.786277	0.366797
E9PRG8	C11orf98	6	0.94888	0.513637
E9PRZ0	MAP2K3	1	1.28579	0.416364
F4MH27	UTY	1	1.11792	0.144534
F4ZW66		2	1.02732	0.583478
F5GXU7	SH2B1	1	0.845414	0.704596
F5GYF8	SIPA1L1	1	1.02312	0.95447
F6IR49	HLA-A	1	1.15782	0.511876
F6RGN5	SLC25A10	2	1.1369	0.333756
F8VRH0	PCBP2	5	0.920902	0.414105
F8VVY9	TPCN1	2	1.16193	0.352171
F8VXL3	MYL6	1	1.05183	0.681599
F8VZX2	PCBP2	2	1.00904	0.936667
F8W726	UBAP2L	1	1.24683	0.63175
F8W7C6	RPL10	1	0.91543	0.549019
F8W9S7	GAPVD1	1	0.829518	0.361153
F8WDQ8	MPDZ	1	0.856463	0.515231
G3V2D2	SHMT2	1	1.04639	0.793436
G3V5R9	KLC1	2	1.17014	0.582155
G5E948	MAP4K4	1	1.81523	0.351869
G5EA09	SDCBP	1	1.09596	0.472701
G5EA36	CDC27	1	1.04259	0.832431
H0Y3K4	RBM33	1	1.36965	0.520198
H0Y3R8	TJP1	2	1.10299	0.865341
H0Y517	CC2D1B	1	0.973733	0.802082
H0Y5C6	FLNA	1	1.02822	0.799719
H0Y5F3	FLNA	1	1.00005	0.999819
H0Y605	FHAD1	1	1.02401	0.837087
H0Y6A0	ARFGAP3	2	1.14282	0.516237
H0Y720	TNRC6B	2	2.11731	0.0868329
H0Y8H4	NEDD4	1	0.844483	0.306068
H0Y8U5	CTBP1	1	1.02666	0.914576
H0Y8W3	RGS14	2	1.2925	0.216797
H0YAF2	LIFR	1	0.531504	0.10634
H0YAP0	ZC2HC1A	2	1.03382	0.842054
H0YAR1	LOXL2	1	1.29635	0.589123
H0YBR0	TRAPPC9	1	1.12663	0.804156
H0YC10	PABPC1	1	0.977161	0.901144
H0YD48	PICALM	1	1.04261	0.750948
H0YDN1	PLEC	2	0.932484	0.680323
H0YER5	RCN1	2	1.26301	0.478416
H0YFM9	PIGQ	1	0.864271	0.829735
H0YFY6	NUMA1	1	0.99235	0.950123
H0YG16	KLC1	3	0.970333	0.813169
H0YIV9		2	1.17021	0.281185
H0YJA2	ZC3H14	1	1.12882	0.37103
H0YNJ9	DUT	3	1.35309	0.0741268
H3BMD8	ARPP19	1	1.22573	0.590749
H3BPE1	MACF1	10	0.900974	0.141319
H3BPQ4	HAGH	1	1.5259	0.182961
H3BPV0	MTSS2	1	0.432455	0.367586
H3BQX0	MPI	1	1.00899	0.982339
H3BT57	PML	1	1.28592	0.437712
H3BTE3	AMDHD2	1	0.931739	0.79565
H3BUF6	ATXN2L	1	0.727084	0.182206
H6WHI1	ATP8	1	0.866501	0.319868
H7BYY1	TPM1	13	0.968649	0.447493
H7C0H2	RBM33	1	1.58696	0.412584
H7C0N4	SF1	6	0.989088	0.918511
H7C0V5	ANKHD1-EIF4EBP3	2	1.08048	0.621425
H7C144	ACTN4	3	0.905503	0.540858
H7C2E7	FLNA	1	0.993871	0.92969
H7C2K6	EPB41L1	3	0.981427	0.648138
H7C3C4	SLC4A7	3	1.0198	0.943254
H7C3G6	MPRIP	1	0.816602	0.0875077
H7C3L5	TAX1BP1	1	1.09482	0.806668
H7C3M7	FARP2	3	1.08447	0.664079
H7C5D9	LRCH4	3	1.15455	0.380567
H7C5L4	FLNB	2	1.16559	0.0679259
I3L0L0	RUNX2	1	0.644517	0.0644917
I3L3J7	BAIAP2	1	1.47873	0.252933
I3L3Q4	GLOD4	3	1.07958	0.436295
I6L9I9	FMNL1	1	1.07511	0.739179
J3KNB8	MAP3K4	1	1.39015	0.475767
J3KNZ9	FBRS	2	1.17831	0.538918
J3KP58	CLIP1	1	0.992905	0.970549
J3KSH8	JPT1	1	0.912458	0.568837
J3KTD8	CBFB	3	1.32483	0.120556
J3QQX3	FDXR	1	0.888705	0.62888
J3QR07	YTHDC1	1	0.99829	0.985167
J3QRL7	NAT9	1	0.775345	0.513014
J3QRM5	FAM222B	1	1.02842	0.796337
J3QS10	STARD3	1	1.16607	0.0532926
K0A7K7	TRAP1	1	0.77071	0.133839
K4ENJ5		1	0.789933	0.513351
K7EIY3	RHBDF2	1	1.856	0.0750676
K7EK60	FMNL1	2	0.910177	0.105924
K7EKQ2	CDC37	1	0.903314	0.677146
K7EL81	PPP1R12C	1	1.37038	0.153345
K7EMQ3	DNM2	5	0.901034	0.513094
K7ENF0	NARS1	2	0.999545	0.997036
K7EPT8	GFAP	1	1.04539	0.771693
K7EQX8	MXRA7	1	1.10576	0.488976
K7ES11	UBE2O	2	0.798838	0.531385
K7WVJ5	COX2	1	1.07393	0.815003
K7WVL1	ATP8	1	0.922938	0.688517
L0R4T3	ABCF2	4	1.03375	0.449951
L0R4W3	CHTF8	5	0.975721	0.687722
L0R512	NCAM2	1	0.876896	0.0576713
L0R6P0	RPP14	1	1.1985	0.717025
L0R6Q1	SLC35A4	5	0.927008	0.134365
L0R6S1	TMEM237	2	0.703997	0.280209
L0R819	ASDURF	9	1.06951	0.599358
L0R849	EDARADD	1	1.1669	0.563559
L0R890	LGI2	2	1.07352	0.656799
L7RSM2	MAPK14	2	1.07793	0.184679
M0QXJ0	ZSCAN18	1	1.66754	0.0776472
M0QXQ4	NUMBL	1	1.504	0.293675
M0QY01	EPS15L1	2	1.27104	0.252782
M0QZM1	HNRNPM	1	1.00834	0.943968
M0R019	HNRNPM	1	0.639906	0.306172
M0R0F9	TRIP10	2	1.15176	0.248466
M0R0K9	TRIM28	1	0.897452	0.858161
M0R2K9	FKBP8	1	1.14971	0.111757
M4QHP2	PIEZO1	1	1.09571	0.738527
O00116	AGPS	47	0.98312	0.759056
O00124	UBXN8	2	1.26629	0.517561
O00139	KIF2A	27	0.930572	0.0567746
O00142	TK2	7	1.21973	0.109035
O00148	DDX39A	43	0.961091	0.379938
O00151	PDLIM1	28	1.09726	0.426151
O00154	ACOT7	38	1.1114	0.353136
O00159	MYO1C	91	0.892391	0.164753
O00161	SNAP23	14	1.11925	0.179195
O00170	AIP	24	1.1732	0.062744
O00178	GTPBP1	18	0.962059	0.57859
O00186	STXBP3	29	1.10847	0.109654
O00189	AP4M1	4	0.947772	0.584401
O00192	ARVCF	17	0.996523	0.971902
O00193	SMAP	11	1.17696	0.1153
O00194	RAB27B	6	0.974729	0.790253
O00203	AP3B1	70	0.969197	0.23224
O00214	LGALS8	13	1.08886	0.0890791
O00221	NFKBIE	14	0.981652	0.742716
O00231	PSMD11	50	1.00277	0.92132
O00232	PSMD12	44	1.00788	0.940354
O00233	PSMD9	14	1.10812	0.0834554
O00244	ATOX1	16	1.22504	0.0935088
O00255	MEN1	11	1.09134	0.420717
O00257	CBX4	11	0.91123	0.279198
O00258	GET1	5	0.921829	0.594481
O00264	PGRMC1	12	1.13766	0.165912
O00267	SUPT5H	54	0.95516	0.18793
O00268	TAF4	16	1.10746	0.405987
O00273	DFFA	16	1.1207	0.293975
O00287	RFXAP	5	1.31208	0.367161
O00291	HIP1	48	1.03222	0.595768
O00299	CLIC1	24	1.04544	0.332731
O00308	WWP2	6	0.844384	0.412702
O00391	QSOX1	28	1.02213	0.764963
O00399	DCTN6	5	1.0843	0.144052
O00401	WASL	22	0.980478	0.500929
O00410	IPO5	71	0.972709	0.441783
O00425	IGF2BP3	32	1.06465	0.101564
O00442	RTCA	17	1.02766	0.618703
O00444	PLK4	1	1.3216	0.0698784
O00459	PIK3R2	29	1.02898	0.359736
O00461	GOLIM4	29	0.992932	0.914522
O00462	MANBA	14	1.08309	0.529511
O00463	TRAF5	9	0.903501	0.659504
O00468	AGRN	63	0.982323	0.731881
O00469	PLOD2	50	0.933235	0.245955
O00471	EXOC5	33	0.889327	0.0790045
O00478	BTN3A3	6	1.12655	0.332243
O00479	HMGN4	3	1.25246	0.25057
O00483	NDUFA4	6	1.01943	0.691961
O00487	PSMD14	25	0.950784	0.251006
O00499	BIN1	30	1.09031	0.139788
O00505	KPNA3	11	0.919286	0.0688431
O00506	STK25	22	1.08545	0.192801
O00507	USP9Y	8	0.971676	0.941597
O00512	BCL9	9	0.996112	0.968459
O00522	KRIT1	4	0.930202	0.698015
O00541	PES1	29	0.935445	0.359998
O00560	SDCBP	13	1.06304	0.199875
O00562	PITPNM1	14	1.1512	0.0813454
O00566	MPHOSPH10	19	0.984454	0.804024
O00567	NOP56	40	0.964718	0.396535
O00571	DDX3X	73	0.90245	0.0570989
O00592	PODXL	25	0.900275	0.18529
O00623	PEX12	2	0.965623	0.852177
O00629	KPNA4	25	0.907659	0.163299
O00635	TRIM38	16	1.09561	0.268751
O00716	E2F3	1	1.16238	0.211032
O00743	PPP6C	18	1.1455	0.522182
O00746	NME4	9	0.968933	0.663958
O00748	CES2	4	1.13637	0.57752
O00762	UBE2C	12	0.874885	0.0633089
O00763	ACACB	2	0.832214	0.197056
O00764	PDXK	23	1.05345	0.232616
O14494	PLPP1	7	1.13073	0.294779
O14495	PLPP3	4	0.63461	0.0779938
O14497	ARID1A	61	0.986972	0.601326
O14503	BHLHE40	3	1.00055	0.997962
O14508	SOCS2	6	0.942863	0.681199
O14519	CDK2AP1	3	1.08445	0.141232
O14521	SDHD	4	1.15769	0.354949
O14524	NEMP1	6	0.99026	0.943768
O14531	DPYSL4	38	0.98233	0.663776
O14544	SOCS6	4	1.0959	0.882879
O14545	TRAFD1	17	0.965945	0.803524
O14548	COX7A2L	6	0.996289	0.964627
O14562	UBFD1	11	1.13422	0.195311
O14569	CYB561D2	2	0.948863	0.840567
O14579	COPE	23	0.914446	0.162356
O14593	RFXANK	7	0.971347	0.913251
O14602	EIF1AY	1	1.0707	0.461921
O14607	UTY	5	1.0497	0.811969
O14613	CDC42EP2	4	1.16299	0.179375
O14617	AP3D1	59	0.935608	0.408433
O14628	ZNF195	6	1.03852	0.752521
O14640	DVL1	2	0.868188	0.105682
O14641	DVL2	26	0.967191	0.581827
O14646	CHD1	58	0.916131	0.112064
O14647	CHD2	15	0.881198	0.300165
O14653	GOSR2	9	0.908086	0.168603
O14656	TOR1A	19	1.01736	0.744987
O14657	TOR1B	18	0.93921	0.530149
O14662	STX16	13	1.08651	0.342643
O14672	ADAM10	47	0.993996	0.86363
O14681	EI24	1	0.946432	0.739293
O14683	TP53I11	4	0.961493	0.5822
[truncated: 7,044 more rows]

## Sheet: PRISM
Cell line	DepMap ID	Culture	KG-FP-003-AUC	YAP Gene Effect CRISPR
143B_BONE	ACH-001001	PR300	0.9918	-0.132387
1618K_TESTIS	ACH-001437	PR300	0.888	#N/A
1777NRPMET_TESTIS	ACH-001438	PR300	0.9537	#N/A
22RV1_PROSTATE	ACH-000956	PR500	0.9884	-0.314785
2313287_STOMACH	ACH-000948	PR500	0.9932	-0.611941
253J_URINARY_TRACT	ACH-000011	PR500	0.8777	-0.0914662
253JBV_URINARY_TRACT	ACH-000026	PR500	0.9891	-0.0444138
42MGBA_CENTRAL_NERVOUS_SYSTEM	ACH-000323	PR500	0.7516	-0.328207
5637_URINARY_TRACT	ACH-000905	PR500	0.6256	-1.06031
639V_URINARY_TRACT	ACH-000973	PR500	0.6705	-0.612469
647V_URINARY_TRACT	ACH-000896	PR500	0.6626	-0.444798
697_HAEMATOPOIETIC_AND_LYMPHOID_TISSUE	ACH-000070	PR300	0.8995	-0.0909975
769P_KIDNEY	ACH-000411	PR500	0.7766	-0.0388008
786O_KIDNEY	ACH-000649	PR500	0.9614	-0.107293
8305C_THYROID	ACH-001306	PR500	0.7253	-0.715701
8505C_THYROID	ACH-001307	PR500	0.682	-0.552236
8MGBA_CENTRAL_NERVOUS_SYSTEM	ACH-000137	PR500	0.8833	-0.176557
921_UVEA	ACH-001441	PR300	0.8662	#N/A
93T449_SOFT_TISSUE	ACH-001794	PR300	1	-0.282635
94T778_SOFT_TISSUE	ACH-001795	PR300	0.55	-1.165
9505BIK_PANCREAS	ACH-001999	PR300	0.8542	-0.726478
95T1000_SOFT_TISSUE	ACH-001796	PR300	0.4622	-0.881444
A101D_SKIN	ACH-000008	PR500	0.9913	#N/A
A1207_CENTRAL_NERVOUS_SYSTEM	ACH-000283	PR300	0.4309	#N/A
A172_CENTRAL_NERVOUS_SYSTEM	ACH-000558	PR500	0.4253	0.026565
A2058_SKIN	ACH-000788	PR500	0.9268	-0.155345
A253_SALIVARY_GLAND	ACH-000740	PR300	0.607	-0.182773
A2780_OVARY	ACH-000657	PR500	0.7611	-0.294059
A375_SKIN	ACH-000219	PR500	0.9303	-0.0633961
A388_SKIN	ACH-001442	PR300	1	0.0940527
A3KAW_HAEMATOPOIETIC_AND_LYMPHOID_TISSUE	ACH-000697	PR300	1	-0.307938
A427_LUNG	ACH-000757	PR300	0.7092	-0.81134
A498_KIDNEY	ACH-000555	PR300	1	#N/A
A549_LUNG	ACH-000681	PR500	0.7024	-0.0416957
A673_BONE	ACH-000052	PR300	0.9902	-0.274128
A673_BONE	ACH-000052	PR500		-0.274128
A704_KIDNEY	ACH-000429	PR500	0.9887	#N/A
ABC1_LUNG	ACH-000528	PR500	0.8064	-1.07637
ACCMESO1_PLEURA	ACH-000086	PR500	0.8182	-0.439239
ACHN_KIDNEY	ACH-000046	PR500	0.7811	#N/A
AGS_STOMACH	ACH-000880	PR500	0.5612	-0.761399
ALLSIL_HAEMATOPOIETIC_AND_LYMPHOID_TISSUE	ACH-000105	PR300	0.9043	#N/A
AM38_CENTRAL_NERVOUS_SYSTEM	ACH-000269	PR300	0.5902	-1.25054
AMO1_HAEMATOPOIETIC_AND_LYMPHOID_TISSUE	ACH-000838	PR300	0.8752	-0.135686
AN3CA_ENDOMETRIUM	ACH-000940	PR500	0.9917	#N/A
ANGMCSS_CENTRAL_NERVOUS_SYSTEM	ACH-001329	PR300	0.9848	-0.419232
ASPC1_PANCREAS	ACH-000222	PR500	0.7617	-0.652896
AU565_BREAST	ACH-000248	PR300	0.9453	-0.545568
BC3C_URINARY_TRACT	ACH-000593	PR500	1	-0.283827
BCPAP_THYROID	ACH-000456	PR500	0.7732	-0.209775
BECKER_CENTRAL_NERVOUS_SYSTEM	ACH-001016	PR500	0.9363	-0.043054
BEN_LUNG	ACH-000603	PR500		#N/A
BFTC905_URINARY_TRACT	ACH-000802	PR500	0.4821	-0.190075
BFTC909_KIDNEY	ACH-000792	PR500	0.9051	-0.251292
BHT101_THYROID	ACH-000191	PR500	0.7602	-0.119086
BHY_UPPER_AERODIGESTIVE_TRACT	ACH-000548	PR300	0.6965	-1.69327
BICR16_UPPER_AERODIGESTIVE_TRACT	ACH-000503	PR500	0.7376	-0.240252
BICR18_UPPER_AERODIGESTIVE_TRACT	ACH-000992	PR300	0.7285	#N/A
BICR22_UPPER_AERODIGESTIVE_TRACT	ACH-000794	PR300	0.9347	-0.0878113
BICR31_UPPER_AERODIGESTIVE_TRACT	ACH-000228	PR500	0.8818	-0.876088
BICR56_UPPER_AERODIGESTIVE_TRACT	ACH-000771	PR500	0.7773	-0.596312
BICR6_UPPER_AERODIGESTIVE_TRACT	ACH-000415	PR500	0.8073	-0.61289
BICR78_UPPER_AERODIGESTIVE_TRACT	ACH-001332	PR300	0.6047	-0.345622
BL2_HAEMATOPOIETIC_AND_LYMPHOID_TISSUE	ACH-001449	PR300	0.7064	#N/A
BLUE1_HAEMATOPOIETIC_AND_LYMPHOID_TISSUE	ACH-001450	PR300	0.8931	-0.287749
BOKU_CERVIX	ACH-001451	PR300	0.9494	-0.965371
BT12_SOFT_TISSUE	ACH-000160	PR300	0.6889	-1.14719
BT16_SOFT_TISSUE	ACH-001020	PR300	0.9873	-0.537564
BT474_BREAST	ACH-000927	PR500	1	#N/A
BT549_BREAST	ACH-000288	PR500	0.6432	-0.340015
BV173_HAEMATOPOIETIC_AND_LYMPHOID_TISSUE	ACH-000432	PR300	0.8026	#N/A
C32_SKIN	ACH-000580	PR300	0.7264	-0.297705
C33A_CERVIX	ACH-001333	PR300	0.9439	-0.465715
C4I_CERVIX	ACH-001334	PR300	0.9671	-1.05337
C75_LARGE_INTESTINE	ACH-001458	PR300	1	-0.203825
C80_LARGE_INTESTINE	ACH-001459	PR300	1	-0.941315
C8166_HAEMATOPOIETIC_AND_LYMPHOID_TISSUE	ACH-000206	PR300	0.8408	-0.149325
CADOES1_BONE	ACH-000210	PR500	1	-0.152819
CADOES1_BONE	ACH-000210	PR300	1	-0.152819
CAKI1_KIDNEY	ACH-000433	PR500	0.5432	-0.627996
CAL120_BREAST	ACH-000212	PR500	0.6278	-0.86044
CAL12T_LUNG	ACH-000826	PR500	0.5529	-0.716965
CAL148_BREAST	ACH-000902	PR300	0.8822	#N/A
CAL27_UPPER_AERODIGESTIVE_TRACT	ACH-000832	PR500	0.8899	-0.106784
CAL29_URINARY_TRACT	ACH-000142	PR500	0.7611	-0.501967
CAL33_UPPER_AERODIGESTIVE_TRACT	ACH-000518	PR300	0.8847	-0.176836
CAL51_BREAST	ACH-000856	PR500	0.5274	-0.687971
CAL54_KIDNEY	ACH-000457	PR500	0.9081	#N/A
CAL62_THYROID	ACH-000174	PR500	0.514	-0.453264
CAL72_BONE	ACH-001715	PR300	1	-0.500637
CALU1_LUNG	ACH-000511	PR500	0.4718	-0.551125
CALU6_LUNG	ACH-000264	PR500	0.9932	-0.203026
CAMA1_BREAST	ACH-000783	PR500	0.9923	-0.471255
CAOV3_OVARY	ACH-000713	PR500	0.5322	-0.559573
CAPAN2_PANCREAS	ACH-000107	PR500	0.6477	#N/A
CAS1_CENTRAL_NERVOUS_SYSTEM	ACH-000464	PR300	0.852	-0.257288
CASKI_CERVIX	ACH-001336	PR300	0.7947	-0.386983
CBAGPN_BONE	ACH-001022	PR300	0.9066	#N/A
CCFSTTG1_CENTRAL_NERVOUS_SYSTEM	ACH-000329	PR500	0.9963	-0.284269
CCK81_LARGE_INTESTINE	ACH-000963	PR300	1	-0.333526
CCLFPEDS0003T_SOFT_TISSUE	ACH-001164	PR300	1	0.0385045
CCLP1_BILIARY_TRACT	ACH-001959	PR300	0.6348	-0.536639
CCSW1_BILIARY_TRACT	ACH-001960	PR300	0.9879	-0.254119
CFPAC1_PANCREAS	ACH-000138	PR500	0.9491	0.0815195
CH157MN_CENTRAL_NERVOUS_SYSTEM	ACH-000025	PR300	0.7653	-0.206154
CHAGOK1_LUNG	ACH-000867	PR300	0.7833	-0.135512
CHL1_SKIN	ACH-001024	PR500	1	#N/A
CHLA06ATRT_SOFT_TISSUE	ACH-001028	PR300	0.9891	0.060568
CHLA10_BONE	ACH-001029	PR300	0.9899	-0.0314244
CHLA15_AUTONOMIC_GANGLIA	ACH-001300	PR300	0.9785	-0.159648
CHLA200_CENTRAL_NERVOUS_SYSTEM	ACH-001293	PR300	0.9896	#N/A
CHLA57_BONE	ACH-001033	PR300	0.7534	-0.24506
CJM_SKIN	ACH-000458	PR500	0.5381	-0.241042
CL11_LARGE_INTESTINE	ACH-000249	PR300	0.9978	-1.16263
CL34_LARGE_INTESTINE	ACH-000895	PR500	0.9886	#N/A
CMLT1_HAEMATOPOIETIC_AND_LYMPHOID_TISSUE	ACH-000920	PR300	0.8184	-0.228332
COGAR359_SOFT_TISSUE	ACH-001289	PR300	0.619	-0.278973
COGE352_BONE	ACH-001038	PR300	0.8469	0.0232693
COGN278_AUTONOMIC_GANGLIA	ACH-001301	PR300	0.9964	-0.195292
COLO320_LARGE_INTESTINE	ACH-000202	PR300	0.9726	-0.304086
COLO668_LUNG	ACH-000803	PR500	1	#N/A
COLO679_SKIN	ACH-000805	PR500	0.971	-0.142764
COLO680N_OESOPHAGUS	ACH-000717	PR500	0.9077	-1.00701
COLO741_SKIN	ACH-000582	PR500	1	#N/A
COLO783_SKIN	ACH-000812	PR500	0.8488	#N/A
COLO792_SKIN	ACH-000968	PR500	0.9761	-0.245992
COLO800_SKIN	ACH-000401	PR500	0.9901	-0.0262822
CORL105_LUNG	ACH-000161	PR500	0.949	-0.107453
CORL23_LUNG	ACH-000662	PR500	0.9879	0.0191302
CORL279_LUNG	ACH-000257	PR300	0.7991	-0.055137
CORL88_LUNG	ACH-000508	PR300	0.9361	#N/A
COV318_OVARY	ACH-000256	PR300	0.8168	-0.715634
COV362_OVARY	ACH-000278	PR500	0.9395	-0.0718297
COV434_OVARY	ACH-000123	PR500	0.9024	-0.175401
COV644_OVARY	ACH-000608	PR300	0.6756	-0.588031
CW2_LARGE_INTESTINE	ACH-000998	PR300	0.9972	#N/A
CW9019_SOFT_TISSUE	ACH-001050	PR300	0.6848	-0.667133
DANG_PANCREAS	ACH-000243	PR500	0.9813	-0.0159519
DAOY_CENTRAL_NERVOUS_SYSTEM	ACH-000211	PR500	0.9235	-0.217159
DAOY_CENTRAL_NERVOUS_SYSTEM	ACH-000211	PR300	0.929	-0.217159
DBTRG05MG_CENTRAL_NERVOUS_SYSTEM	ACH-000863	PR500	0.6424	0.00314991
DEL_HAEMATOPOIETIC_AND_LYMPHOID_TISSUE	ACH-000233	PR300	0.8749	-0.52543
DETROIT562_UPPER_AERODIGESTIVE_TRACT	ACH-000207	PR500	0.8058	-0.653065
DKMG_CENTRAL_NERVOUS_SYSTEM	ACH-000244	PR500	0.849	-0.656787
DL_SOFT_TISSUE	ACH-001059	PR300	0.7021	#N/A
DMS273_LUNG	ACH-000749	PR500	0.9862	-0.0749152
DMS53_LUNG	ACH-000698	PR300	1	-0.142543
DND41_HAEMATOPOIETIC_AND_LYMPHOID_TISSUE	ACH-000981	PR300	0.7539	#N/A
DOHH2_HAEMATOPOIETIC_AND_LYMPHOID_TISSUE	ACH-000056	PR300	0.7574	#N/A
DOTC24510_CERVIX	ACH-001341	PR300	0.7792	-0.134529
DU145_PROSTATE	ACH-000979	PR500	0.9291	-0.192872
DU4475_BREAST	ACH-000258	PR300	0.9663	-0.268007
DV90_LUNG	ACH-000925	PR500	0.9992	#N/A
EB1_HAEMATOPOIETIC_AND_LYMPHOID_TISSUE	ACH-000877	PR300	0.9881	#N/A
EBC1_LUNG	ACH-000563	PR500	0.7717	0.182567
ECC2_BILIARY_TRACT	ACH-001997	PR300	0.7631	#N/A
ECGI10_OESOPHAGUS	ACH-000305	PR500	0.9583	-0.215765
EFE184_ENDOMETRIUM	ACH-000435	PR300	0.7247	-0.137814
EFM19_BREAST	ACH-000330	PR300	0.9904	0.124867
EFM192A_BREAST	ACH-000117	PR500	0.9932	#N/A
EFO21_OVARY	ACH-000308	PR500	0.7088	-0.285463
EFO27_OVARY	ACH-000936	PR500	0.772	-0.175705
EGI1_BILIARY_TRACT	ACH-001494	PR300	0.8766	-0.551734
EKVX_LUNG	ACH-000706	PR300	0.7114	-0.320191
EM2_HAEMATOPOIETIC_AND_LYMPHOID_TISSUE	ACH-000295	PR300	0.9383	-0.285579
EMTOKA_ENDOMETRIUM	ACH-001495	PR300	0.8264	0.0354665
EOL1_HAEMATOPOIETIC_AND_LYMPHOID_TISSUE	ACH-000198	PR300	0.6938	-0.19473
ES2_OVARY	ACH-000906	PR500	0.6185	-1.4928
ESS1_ENDOMETRIUM	ACH-000913	PR500	0.5638	-0.382997
EW8_BONE	ACH-000499	PR300	0.9803	-0.359744
EWS502_BONE	ACH-000279	PR500	0.9868	-0.268987
EWS502_BONE	ACH-000279	PR300	0.9913	-0.268987
FADU_UPPER_AERODIGESTIVE_TRACT	ACH-000846	PR500	0.9247	-0.0466296
FLO1_OESOPHAGUS	ACH-001500	PR300	0.7472	-0.646227
FTC133_THYROID	ACH-000903	PR500	0.9876	-0.322553
FTC238_THYROID	ACH-000897	PR500	0.9059	#N/A
G292CLONEA141B1_BONE	ACH-000082	PR500	0.5262	-0.362904
G292CLONEA141B1_BONE	ACH-000082	PR300	0.6385	-0.362904
G361_SKIN	ACH-000572	PR500	1	#N/A
G402_SOFT_TISSUE	ACH-000375	PR300	0.4331	-0.317801
G402_SOFT_TISSUE	ACH-000375	PR500	0.6934	-0.317801
G415_BILIARY_TRACT	ACH-001850	PR300	0.6474	0.109701
GAMG_CENTRAL_NERVOUS_SYSTEM	ACH-000098	PR500	0.451	-0.433035
GB1_CENTRAL_NERVOUS_SYSTEM	ACH-000738	PR500		-0.443588
GB2_BILIARY_TRACT	ACH-001961	PR300	0.9208	#N/A
GCIY_STOMACH	ACH-000047	PR500	0.9838	-0.201555
GCT_SOFT_TISSUE	ACH-000835	PR500	0.5327	-0.538297
GCT27_TESTIS	ACH-001502	PR300	0.7302	-0.839713
GI1_CENTRAL_NERVOUS_SYSTEM	ACH-000756	PR500	0.7449	-0.106597
GIMEN_AUTONOMIC_GANGLIA	ACH-001344	PR300	0.7695	-0.321966
GOS3_CENTRAL_NERVOUS_SYSTEM	ACH-000027	PR500	0.6537	#N/A
GP2D_LARGE_INTESTINE	ACH-000982	PR500	0.9828	#N/A
GP5D_LARGE_INTESTINE	ACH-001345	PR300	1	-0.447893
GRANTA519_HAEMATOPOIETIC_AND_LYMPHOID_TISSUE	ACH-000073	PR300	0.8081	#N/A
GSS_STOMACH	ACH-000746	PR300	0.8808	-0.310849
GSU_STOMACH	ACH-000485	PR300	0.9045	-0.631017
H103_UPPER_AERODIGESTIVE_TRACT	ACH-001346	PR300	0.98	-0.382073
H157_UPPER_AERODIGESTIVE_TRACT	ACH-001347	PR300	0.6627	-0.731831
H357_UPPER_AERODIGESTIVE_TRACT	ACH-001509	PR300	0.6318	-0.867584
H376_UPPER_AERODIGESTIVE_TRACT	ACH-001510	PR300	0.7526	-0.160268
H4_CENTRAL_NERVOUS_SYSTEM	ACH-000389	PR500	1	-0.46286
H413_UPPER_AERODIGESTIVE_TRACT	ACH-001511	PR300	0.9951	-0.63668
HA1E_KIDNEY	ACH-001310	PR300	0.6085	-1.07889
HAC2_OVARY	ACH-001512	PR300	0.6343	#N/A
HARA_LUNG	ACH-000843	PR500	0.7716	-0.0844697
HCA1_CERVIX	ACH-001513	PR300	0.8765	-0.045856
HCC1143_BREAST	ACH-000374	PR500	0.9167	-0.108691
HCC1195_LUNG	ACH-000868	PR500	0.9824	#N/A
HCC1359_LUNG	ACH-000901	PR500	0.9567	-0.137082
HCC1395_BREAST	ACH-000699	PR300	0.9873	-0.181336
HCC1419_BREAST	ACH-000277	PR500	1	-0.287769
HCC1428_BREAST	ACH-000352	PR500	0.9616	-0.648735
HCC1438_LUNG	ACH-000891	PR500	0.8918	#N/A
HCC15_LUNG	ACH-000878	PR500	0.9182	-0.332533
HCC1806_BREAST	ACH-000624	PR500	0.878	-0.152943
HCC1937_BREAST	ACH-000223	PR500	0.9742	-0.38012
HCC1954_BREAST	ACH-000859	PR300	0.9533	-0.467044
HCC38_BREAST	ACH-000276	PR500	0.8538	-0.0701761
HCC4006_LUNG	ACH-000066	PR500	0.6316	#N/A
HCC44_LUNG	ACH-000667	PR500	0.4944	-0.268517
HCC515_LUNG	ACH-000872	PR300	0.8105	-0.879237
HCC56_LARGE_INTESTINE	ACH-000467	PR500	0.9923	-0.434781
HCC78_LUNG	ACH-000562	PR500	0.7782	-0.0679485
HCC827_LUNG	ACH-000012	PR500	0.8058	0.0498772
HCC95_LUNG	ACH-000454	PR500	0.954	-0.340258
HCSC1_CERVIX	ACH-001516	PR300	0.9898	#N/A
HCT116_LARGE_INTESTINE	ACH-000971	PR500	0.8786	-0.256736
HCT15_LARGE_INTESTINE	ACH-000997	PR500	1	-0.521527
HDMB03_CENTRAL_NERVOUS_SYSTEM	ACH-001349	PR300	0.9901	#N/A
HDQP1_BREAST	ACH-000643	PR500	0.7153	#N/A
HEC1_ENDOMETRIUM	ACH-001517	PR300	0.9847	-0.197381
HEC108_ENDOMETRIUM	ACH-000990	PR500	0.5252	#N/A
HEC116_ENDOMETRIUM	ACH-001518	PR300	0.6961	-0.15544
HEC151_ENDOMETRIUM	ACH-000972	PR500	0.6299	-0.279175
HEC1A_ENDOMETRIUM	ACH-000954	PR500	0.5534	#N/A
HEC1B_ENDOMETRIUM	ACH-000941	PR500	0.9066	-0.375372
HEC251_ENDOMETRIUM	ACH-000996	PR500	0.6325	-0.355434
HEC265_ENDOMETRIUM	ACH-000946	PR500	0.6799	-0.192754
HEC50B_ENDOMETRIUM	ACH-000831	PR300	0.9366	-0.0626879
HEC59_ENDOMETRIUM	ACH-000994	PR500	0.7206	-0.0728235
HEC6_ENDOMETRIUM	ACH-000984	PR500	0.9574	-0.285245
HEL_HAEMATOPOIETIC_AND_LYMPHOID_TISSUE	ACH-000004	PR300	0.8276	-0.161564
HEL9217_HAEMATOPOIETIC_AND_LYMPHOID_TISSUE	ACH-000005	PR300	0.8758	-0.358019
HEP3B217_LIVER	ACH-000625	PR500	0.9891	#N/A
HEPG2_LIVER	ACH-000739	PR300	0.7969	-0.201228
HEYA8_OVARY	ACH-000542	PR500	0.7662	-0.156318
HGC27_STOMACH	ACH-000847	PR500	0.9976	-0.24619
HH_HAEMATOPOIETIC_AND_LYMPHOID_TISSUE	ACH-000061	PR300	0.8871	#N/A
HKA1_SKIN	ACH-001521	PR300	1	-0.445752
HKGZCC_BILIARY_TRACT	ACH-001852	PR300	0.9366	-0.267577
HLF_LIVER	ACH-000393	PR500	1	-0.494197
HMC18_BREAST	ACH-000721	PR500	0.937	-0.13181
HOS_BONE	ACH-000613	PR500	0.5319	#N/A
HOS_BONE	ACH-000613	PR300	0.5849	#N/A
HOTHC_THYROID	ACH-002041	PR300	0.8471	-0.7067
HPAC_PANCREAS	ACH-000270	PR500	0.8821	#N/A
HPAFII_PANCREAS	ACH-000094	PR300	0.794	-0.145773
HPBALL_HAEMATOPOIETIC_AND_LYMPHOID_TISSUE	ACH-000942	PR300	0.963	#N/A
HS294T_SKIN	ACH-000014	PR500	0.8586	-0.083854
HS611T_HAEMATOPOIETIC_AND_LYMPHOID_TISSUE	ACH-000069	PR300	0.9439	#N/A
HS683_CENTRAL_NERVOUS_SYSTEM	ACH-000067	PR300	0.9848	-0.626676
HS729_SOFT_TISSUE	ACH-000133	PR500	0.3878	-0.369106
HS729_SOFT_TISSUE	ACH-000133	PR300	0.5922	-0.369106
HS766T_PANCREAS	ACH-000178	PR500	1	-0.349736
HS852T_SKIN	ACH-000274	PR500	0.8592	-0.220716
HS939T_SKIN	ACH-000814	PR500	1	#N/A
HS944T_SKIN	ACH-000632	PR500	0.9876	-0.0672782
HSC1_SKIN	ACH-001523	PR300	0.8484	-0.345696
HSC2_UPPER_AERODIGESTIVE_TRACT	ACH-000472	PR500	0.5597	-0.581489
HSC3_UPPER_AERODIGESTIVE_TRACT	ACH-000778	PR500	0.729	-0.805385
HSC5_SKIN	ACH-001524	PR300	0.7934	-0.520287
HSKTC_OVARY	ACH-002038	PR300	0.911	#N/A
HT_HAEMATOPOIETIC_AND_LYMPHOID_TISSUE	ACH-000914	PR300	0.8414	0.0123751
HT1080_SOFT_TISSUE	ACH-000054	PR500	0.4549	-0.20948
HT115_LARGE_INTESTINE	ACH-000986	PR300	0.9994	-0.698725
HT1197_URINARY_TRACT	ACH-000547	PR300	0.9945	-1.33427
HT1376_URINARY_TRACT	ACH-000724	PR500	0.4742	-1.06318
HT144_SKIN	ACH-000322	PR500	0.9941	-0.00839715
HT29_LARGE_INTESTINE	ACH-000552	PR500	0.9866	-0.89829
HT3_CERVIX	ACH-001525	PR300	0.9939	-0.56417
HT55_LARGE_INTESTINE	ACH-000926	PR500	0.9992	-0.439755
HTMMT_ENDOMETRIUM	ACH-002046	PR300	0.5572	-0.267623
HUCCT1_BILIARY_TRACT	ACH-000976	PR500	0.4137	-0.562972
HUG1N_STOMACH	ACH-000239	PR300	0.834	-0.487542
HUH1_LIVER	ACH-000475	PR300	0.993	-0.190665
HUH28_BILIARY_TRACT	ACH-000808	PR500	0.6555	#N/A
HUH6_LIVER	ACH-000671	PR500	0.8865	-0.582775
HUH7_LIVER	ACH-000480	PR500	0.8017	-0.419424
HUO9_BONE	ACH-001526	PR300	0.9824	-0.323753
HUPT3_PANCREAS	ACH-000118	PR500	0.5983	0.050879
HUPT4_PANCREAS	ACH-000213	PR300	0.5463	-1.33036
HUT78_HAEMATOPOIETIC_AND_LYMPHOID_TISSUE	ACH-000509	PR300	0.9944	#N/A
IALM_LUNG	ACH-000672	PR500	0.8413	-0.28214
ICC10_BILIARY_TRACT	ACH-001834	PR300	0.4292	#N/A
ICC12_BILIARY_TRACT	ACH-001838	PR300	0.6719	#N/A
ICC137_BILIARY_TRACT	ACH-001839	PR300	0.9928	#N/A
ICC4_BILIARY_TRACT	ACH-001844	PR300	0.9927	#N/A
ICC8_BILIARY_TRACT	ACH-001848	PR300	0.791	#N/A
ICC9_BILIARY_TRACT	ACH-001849	PR300	0.8705	#N/A
IGR1_SKIN	ACH-000882	PR500	0.9271	-0.173617
IGR37_SKIN	ACH-000650	PR500	0.9485	#N/A
IGR39_SKIN	ACH-000550	PR300	0.5747	-0.513632
IGROV1_OVARY	ACH-000966	PR500	0.6432	-0.495293
IHH4_THYROID	ACH-001528	PR300	0.9832	-0.238746
IM95_STOMACH	ACH-000919	PR500	0.6081	-0.893617
IPC298_SKIN	ACH-000915	PR500	0.9327	-0.0547005
ISHIKAWAHERAKLIO02ER_ENDOMETRIUM	ACH-000961	PR500	0.8768	-0.433738
ISTMES2_PLEURA	ACH-000331	PR500	0.7994	-0.455606
J82_URINARY_TRACT	ACH-000396	PR500	0.7194	-0.640954
JAR_PLACENTA	ACH-001529	PR300	0.3975	-0.335499
JEG3_PLACENTA	ACH-001530	PR300	0.5402	-0.865326
JHH1_LIVER	ACH-000620	PR500	0.6394	-0.19168
JHH4_LIVER	ACH-000476	PR500	0.6051	-0.278018
JHH5_LIVER	ACH-000734	PR500	0.9142	-0.310403
JHH6_LIVER	ACH-000217	PR500	0.6932	-0.696402
JHH7_LIVER	ACH-000848	PR500	0.9573	-0.130163
JHOC5_OVARY	ACH-000324	PR500	0.7237	-0.145787
JHOM1_OVARY	ACH-000237	PR500	0.877	-0.296404
JHOS2_OVARY	ACH-000132	PR500	0.7917	-1.67309
JHUEM2_ENDOMETRIUM	ACH-000909	PR500	0.9846	#N/A
JHUEM7_ENDOMETRIUM	ACH-000993	PR300	0.7365	-0.324475
JIMT1_BREAST	ACH-000711	PR500	0.8461	-0.0469764
JJN3_HAEMATOPOIETIC_AND_LYMPHOID_TISSUE	ACH-000653	PR300	0.8228	-0.0083089
JL1_PLEURA	ACH-000645	PR300	0.7917	-0.33359
JM1_HAEMATOPOIETIC_AND_LYMPHOID_TISSUE	ACH-000151	PR300	0.7126	-0.0962828
JMSU1_URINARY_TRACT	ACH-000753	PR500	0.6853	-0.500325
JMURTK2_SOFT_TISSUE	ACH-001532	PR300	0.8453	0.00666094
JOPACA1_PANCREAS	ACH-001353	PR300	0.8381	-0.381593
JR_SOFT_TISSUE	ACH-001096	PR300	0.9028	-0.20078
JURKAT_HAEMATOPOIETIC_AND_LYMPHOID_TISSUE	ACH-000995	PR300	0.8942	-0.0761955
JURLMK1_HAEMATOPOIETIC_AND_LYMPHOID_TISSUE	ACH-000326	PR300	0.7762	-0.231079
JVM3_HAEMATOPOIETIC_AND_LYMPHOID_TISSUE	ACH-000346	PR300	0.961	-0.0978202
K029AX_SKIN	ACH-000404	PR500	0.9982	-0.0936115
K562_HAEMATOPOIETIC_AND_LYMPHOID_TISSUE	ACH-000551	PR300	0.8114	-0.215827
KALS1_CENTRAL_NERVOUS_SYSTEM	ACH-000231	PR500	0.5713	-0.235495
KARPAS1718_HAEMATOPOIETIC_AND_LYMPHOID_TISSUE	ACH-001533	PR300	0.9072	0.0146195
KARPAS299_HAEMATOPOIETIC_AND_LYMPHOID_TISSUE	ACH-000053	PR300	0.8492	-0.139736
KARPAS620_HAEMATOPOIETIC_AND_LYMPHOID_TISSUE	ACH-000193	PR300	0.9093	#N/A
KATOIII_STOMACH	ACH-000793	PR300	0.7065	-0.496174
KCL22_HAEMATOPOIETIC_AND_LYMPHOID_TISSUE	ACH-000983	PR300	0.8463	-0.0170647
KD_SOFT_TISSUE	ACH-001099	PR300	0.4156	-0.186803
KE37_HAEMATOPOIETIC_AND_LYMPHOID_TISSUE	ACH-000101	PR300	0.728	0.00667709
KE39_STOMACH	ACH-000507	PR300	0.914	-0.874539
KE97_STOMACH	ACH-000167	PR300	0.7998	-0.302756
KELLY_AUTONOMIC_GANGLIA	ACH-000259	PR300	1	-0.17879
KHM1B_HAEMATOPOIETIC_AND_LYMPHOID_TISSUE	ACH-000564	PR300	0.9561	#N/A
KKU055_BILIARY_TRACT	ACH-001537	PR300	0.9294	#N/A
KKU100_BILIARY_TRACT	ACH-001536	PR300	0.5973	-0.395937
KKU213_BILIARY_TRACT	ACH-001538	PR300	0.7558	-0.223095
KLE_ENDOMETRIUM	ACH-000293	PR300	0.5266	-0.226866
KMBC2_URINARY_TRACT	ACH-000862	PR500	0.661	-0.121294
KMCH1_BILIARY_TRACT	ACH-001853	PR300	0.9863	-0.611598
KMH2_HAEMATOPOIETIC_AND_LYMPHOID_TISSUE	ACH-000815	PR300	0.9061	#N/A
KMRC1_KIDNEY	ACH-000684	PR500	0.8621	-0.281763
KMRC20_KIDNEY	ACH-000250	PR500	0.9385	-0.0390435
KMRC3_KIDNEY	ACH-000313	PR500	0.8678	-0.18884
KMS11_HAEMATOPOIETIC_AND_LYMPHOID_TISSUE	ACH-000714	PR300	0.899	0.0837787
KMS12BM_HAEMATOPOIETIC_AND_LYMPHOID_TISSUE	ACH-000380	PR300	0.8555	#N/A
KMS18_HAEMATOPOIETIC_AND_LYMPHOID_TISSUE	ACH-000658	PR300	0.9062	#N/A
KMS27_HAEMATOPOIETIC_AND_LYMPHOID_TISSUE	ACH-000576	PR300	0.8226	-0.109979
KMS28BM_HAEMATOPOIETIC_AND_LYMPHOID_TISSUE	ACH-000419	PR300	0.8732	#N/A
KNS42_CENTRAL_NERVOUS_SYSTEM	ACH-000622	PR500	0.7726	-0.275109
KNS60_CENTRAL_NERVOUS_SYSTEM	ACH-000445	PR500	0.8395	-0.280038
KNS62_LUNG	ACH-000858	PR500	0.9326	-0.0556995
KNS81_CENTRAL_NERVOUS_SYSTEM	ACH-000479	PR500	0.663	-0.594454
KON_UPPER_AERODIGESTIVE_TRACT	ACH-001542	PR300	0.9005	-0.202928
KOPN8_HAEMATOPOIETIC_AND_LYMPHOID_TISSUE	ACH-001106	PR300	0.9828	#N/A
KOSC2CL343_UPPER_AERODIGESTIVE_TRACT	ACH-001543	PR300	0.9238	#N/A
KP2_PANCREAS	ACH-000281	PR500	0.7682	-0.746105
KP3_PANCREAS	ACH-000108	PR500	0.825	-0.358012
KP4_PANCREAS	ACH-000265	PR500	0.7311	-0.0666939
KS1_CENTRAL_NERVOUS_SYSTEM	ACH-000631	PR300	0.6247	-0.306774
KU1919_URINARY_TRACT	ACH-000486	PR500	0.5943	-0.169188
KURAMOCHI_OVARY	ACH-000524	PR500	0.7948	-0.452158
KYM1_SOFT_TISSUE	ACH-000607	PR300	0.4906	-0.168624
KYO1_HAEMATOPOIETIC_AND_LYMPHOID_TISSUE	ACH-000604	PR300	0.8253	-0.0961743
KYSE140_OESOPHAGUS	ACH-000823	PR500	0.9535	-0.125685
KYSE150_OESOPHAGUS	ACH-000855	PR500	0.9035	-0.032088
KYSE180_OESOPHAGUS	ACH-000693	PR500	0.8847	-0.0673761
KYSE270_OESOPHAGUS	ACH-000873	PR500	0.8661	-0.00896002
KYSE30_OESOPHAGUS	ACH-000777	PR500	0.6406	-0.0777669
KYSE410_OESOPHAGUS	ACH-000809	PR500	0.7067	-0.555854
KYSE450_OESOPHAGUS	ACH-000865	PR300	0.9454	-0.0635544
KYSE510_OESOPHAGUS	ACH-000824	PR500	0.8641	-0.809676
KYSE520_OESOPHAGUS	ACH-000637	PR500	0.6616	-0.0127613
KYSE70_OESOPHAGUS	ACH-000784	PR500	0.9995	-0.200724
L33_PANCREAS	ACH-000685	PR500	0.8271	-0.163079
L82_HAEMATOPOIETIC_AND_LYMPHOID_TISSUE	ACH-001111	PR300	0.7909	0.0536063
LAMA84_HAEMATOPOIETIC_AND_LYMPHOID_TISSUE	ACH-000301	PR300	0.8901	#N/A
LC1SQSF_LUNG	ACH-001113	PR500	1	#N/A
LCLC103H_LUNG	ACH-000627	PR500	0.7964	-0.503858
LI7_LIVER	ACH-000471	PR500	0.997	-0.651949
LK2_LUNG	ACH-000769	PR500	0.9877	-0.0265237
LMSU_STOMACH	ACH-000255	PR500	0.9842	-0.689627
LN18_CENTRAL_NERVOUS_SYSTEM	ACH-000819	PR500	0.929	-0.408203
LN229_CENTRAL_NERVOUS_SYSTEM	ACH-000595	PR500	0.9951	0.0242612
LN382_CENTRAL_NERVOUS_SYSTEM	ACH-000215	PR300	1	-0.3535
LN464_CENTRAL_NERVOUS_SYSTEM	ACH-000676	PR300	0.984	-0.0359949
LNCAPCLONEFGC_PROSTATE	ACH-000977	PR500	0.9908	-0.171662
LNZ308_CENTRAL_NERVOUS_SYSTEM	ACH-000760	PR300	0.8318	-0.177964
LOUNH91_LUNG	ACH-000176	PR500	0.9684	-1.8823
LOVO_LARGE_INTESTINE	ACH-000950	PR500	1	-0.504949
LOXIMVI_SKIN	ACH-000750	PR500	0.8375	#N/A
LPS141_SOFT_TISSUE	ACH-001799	PR300	1	-0.291316
LS_AUTONOMIC_GANGLIA	ACH-001548	PR300	0.9843	-0.390424
LS1034_LARGE_INTESTINE	ACH-000252	PR500	0.9346	-0.695876
LS180_LARGE_INTESTINE	ACH-000957	PR500	0.992	-0.345832
LS411N_LARGE_INTESTINE	ACH-000985	PR500	0.9871	-0.389782
LS513_LARGE_INTESTINE	ACH-000007	PR500	1	-0.91271
LU99_LUNG	ACH-000444	PR500	0.8855	-0.363387
LUDLU1_LUNG	ACH-000390	PR500	1	-0.11825
LXF289_LUNG	ACH-000787	PR500	0.4353	-0.49403
M059K_CENTRAL_NERVOUS_SYSTEM	ACH-000152	PR300	0.5622	-0.750511
MALME3M_SKIN	ACH-000477	PR500	0.9347	-0.185217
MB1_THYROID	ACH-001356	PR300	0.7487	-0.624066
MC116_HAEMATOPOIETIC_AND_LYMPHOID_TISSUE	ACH-000583	PR300	0.9081	-0.0624876
MCAS_OVARY	ACH-000796	PR500	0.6014	-0.137722
MCC142_SKIN	ACH-001551	PR300	0.7483	-0.526107
MCC26_SKIN	ACH-001552	PR300	0.9064	-1.20873
MCF7_BREAST	ACH-000019	PR500	0.9715	-0.280377
MDAMB175VII_BREAST	ACH-000759	PR500	1	#N/A
MDAMB231_BREAST	ACH-000768	PR500	0.6601	-0.383798
MDAMB361_BREAST	ACH-000934	PR300	0.9916	-0.384547
MDAMB435S_SKIN	ACH-000884	PR500	0.922	-0.115909
MDAMB436_BREAST	ACH-000573	PR500	0.909	-0.152322
MDAMB453_BREAST	ACH-000910	PR300	0.9726	-0.125075
MDAMB468_BREAST	ACH-000849	PR500	0.75	-0.301168
MDAPCA2B_PROSTATE	ACH-000952	PR300	0.8909	#N/A
MEG01_HAEMATOPOIETIC_AND_LYMPHOID_TISSUE	ACH-000072	PR300	1	#N/A
MEL285_UVEA	ACH-002015	PR300	0.5825	-0.373609
MEL290_UVEA	ACH-002016	PR300	0.4856	-0.50359
MELHO_SKIN	ACH-000450	PR500	0.9924	-0.247663
MELJUSO_SKIN	ACH-000881	PR500	0.9793	-0.165265
MESSA_SOFT_TISSUE	ACH-000449	PR500	0.8031	#N/A
MEWO_SKIN	ACH-000987	PR500	1	#N/A
MFE280_ENDOMETRIUM	ACH-000192	PR500	0.9192	-0.0750507
MFE296_ENDOMETRIUM	ACH-000879	PR500	1	-0.237514
MFE319_ENDOMETRIUM	ACH-000988	PR500	0.4416	-0.769912
MG63_BONE	ACH-000359	PR500	1	-0.249675
MG63_BONE	ACH-000359	PR300	1	-0.249675
MHHES1_BONE	ACH-000391	PR500	0.9848	-0.247941
MHHES1_BONE	ACH-000391	PR300	0.9864	-0.247941
MHHNB11_AUTONOMIC_GANGLIA	ACH-000078	PR300	0.9999	-0.165834
MIAPACA2_PANCREAS	ACH-000601	PR500	0.9918	-0.202051
MKN1_STOMACH	ACH-000351	PR500	0.7703	#N/A
MKN45_STOMACH	ACH-000356	PR500	0.8927	0.00742485
MKN7_STOMACH	ACH-000678	PR500	0.7357	#N/A
MKN74_STOMACH	ACH-000758	PR500	0.7384	-0.48937
MM127_SKIN	ACH-001563	PR300	0.7417	-0.0176594
MM1S_HAEMATOPOIETIC_AND_LYMPHOID_TISSUE	ACH-000763	PR300	0.9155	-0.0511521
MMNK1_BILIARY_TRACT	ACH-001854	PR300	0.5746	#N/A
MOLM13_HAEMATOPOIETIC_AND_LYMPHOID_TISSUE	ACH-000362	PR300	0.8832	-0.00849358
MOLM14_HAEMATOPOIETIC_AND_LYMPHOID_TISSUE	ACH-001574	PR300	0.981	-0.0460204
MOLP2_HAEMATOPOIETIC_AND_LYMPHOID_TISSUE	ACH-000453	PR300	0.9799	#N/A
MOLT16_HAEMATOPOIETIC_AND_LYMPHOID_TISSUE	ACH-000918	PR300	0.7477	#N/A
MOLT3_HAEMATOPOIETIC_AND_LYMPHOID_TISSUE	ACH-000964	PR300	0.9164	#N/A
MON_SOFT_TISSUE	ACH-001128	PR300	0.5331	-0.173937
MON_SOFT_TISSUE	ACH-001128	PR500	1	-0.173937
MONOMAC1_HAEMATOPOIETIC_AND_LYMPHOID_TISSUE	ACH-001129	PR300	0.8204	-0.428386
MONOMAC6_HAEMATOPOIETIC_AND_LYMPHOID_TISSUE	ACH-000006	PR300	0.9087	#N/A
MP41_UVEA	ACH-002010	PR300	1	#N/A
MPP89_PLEURA	ACH-000319	PR500	0.7652	-0.616756
MS751_CERVIX	ACH-001360	PR300	0.9792	-0.216607
MSTO211H_PLEURA	ACH-000335	PR500	0.567	-0.658358
NALM6_HAEMATOPOIETIC_AND_LYMPHOID_TISSUE	ACH-000938	PR300	0.7531	-0.293938
NB1_AUTONOMIC_GANGLIA	ACH-000804	PR500	0.9881	-0.261011
NB1_AUTONOMIC_GANGLIA	ACH-000804	PR300	0.9934	-0.261011
NB4_HAEMATOPOIETIC_AND_LYMPHOID_TISSUE	ACH-000294	PR300	0.7924	-0.303213
NCIH1048_LUNG	ACH-000866	PR500	1	-0.040814
NCIH1092_LUNG	ACH-000514	PR300	0.7748	-0.472858
NCIH1299_LUNG	ACH-000510	PR500	0.8964	-0.177102
NCIH1341_LUNG	ACH-000129	PR300	0.983	#N/A
NCIH1355_LUNG	ACH-000666	PR500	0.9246	-0.111043
NCIH1373_LUNG	ACH-000845	PR500	0.9918	0.017421
NCIH1435_LUNG	ACH-000852	PR500	0.9967	#N/A
NCIH1437_LUNG	ACH-000589	PR500	0.8723	-0.408706
NCIH1563_LUNG	ACH-000892	PR500	0.4152	#N/A
NCIH1568_LUNG	ACH-000869	PR500	0.7707	-0.744823
NCIH1573_LUNG	ACH-000916	PR500	0.8934	-0.318228
NCIH157DM_LUNG	ACH-000921	PR500	0.9931	-0.275318
NCIH1581_LUNG	ACH-000015	PR500	0.9988	-0.482682
NCIH1648_LUNG	ACH-000766	PR500	0.9882	-0.20416
NCIH1650_LUNG	ACH-000035	PR500	0.8322	-0.37799
NCIH1651_LUNG	ACH-000893	PR500	1	#N/A
NCIH1693_LUNG	ACH-000021	PR500	0.629	-1.67363
NCIH1703_LUNG	ACH-000747	PR500	0.8502	-0.182372
NCIH1792_LUNG	ACH-000496	PR500	0.9863	-0.235262
NCIH1793_LUNG	ACH-000888	PR500	1	-0.0844074
NCIH1838_LUNG	ACH-000733	PR500	0.8556	#N/A
NCIH1915_LUNG	ACH-000434	PR500	0.9088	-0.0608733
NCIH1944_LUNG	ACH-000414	PR500	0.989	-0.371008
NCIH196_LUNG	ACH-000752	PR300	0.9732	#N/A
NCIH1975_LUNG	ACH-000587	PR500	0.7035	-0.203248
NCIH2004RT_SOFT_TISSUE	ACH-000533	PR300	0.5884	-0.112247
NCIH2009_LUNG	ACH-000886	PR500	0.9881	0.0152782
NCIH2023_LUNG	ACH-000781	PR500	0.7935	-0.110204
NCIH2030_LUNG	ACH-000521	PR500	0.9215	-0.70473
NCIH2052_PLEURA	ACH-000153	PR500	0.6341	-1.32639
NCIH2087_LUNG	ACH-000841	PR500	0.8644	-0.132988
NCIH2110_LUNG	ACH-000929	PR500	0.9735	-0.4898
NCIH2122_LUNG	ACH-000311	PR500	0.7852	-0.633712
NCIH2126_LUNG	ACH-000785	PR500	0.9108	-0.535593
NCIH2170_LUNG	ACH-000481	PR500	0.9848	-0.223233
NCIH2171_LUNG	ACH-000525	PR300	0.8457	0.0414146
NCIH2172_LUNG	ACH-000924	PR500	0.7719	-0.450329
NCIH2196_LUNG	ACH-000399	PR300	1	#N/A
NCIH2228_LUNG	ACH-000447	PR500	0.8872	#N/A
NCIH226_LUNG	ACH-000367	PR500	0.463	-1.27532
NCIH23_LUNG	ACH-000900	PR500	0.8841	-0.076
NCIH2347_LUNG	ACH-000875	PR500	0.543	#N/A
NCIH2444_LUNG	ACH-000186	PR500	0.5413	#N/A
NCIH2452_PLEURA	ACH-000092	PR500	1	-0.472968
NCIH28_PLEURA	ACH-000648	PR500	0.6021	-0.235629
NCIH292_LUNG	ACH-001075	PR500	0.6489	-0.742127
NCIH322_LUNG	ACH-000837	PR500	0.9715	-0.207611
NCIH358_LUNG	ACH-000860	PR500	0.7851	-0.100574
NCIH441_LUNG	ACH-000638	PR300	0.9844	-0.0219478
NCIH446_LUNG	ACH-000800	PR500	0.8104	-0.0271752
NCIH460_LUNG	ACH-000463	PR500	0.9946	-0.214035
NCIH520_LUNG	ACH-000395	PR500	1	-0.207919
NCIH522_LUNG	ACH-000343	PR500	0.8386	-0.458485
NCIH524_LUNG	ACH-000816	PR300	0.9055	#N/A
NCIH596_LUNG	ACH-000628	PR500	0.9341	#N/A
NCIH647_LUNG	ACH-000378	PR300	1	-0.207168
NCIH650_LUNG	ACH-000945	PR500	0.9813	-0.264549
NCIH661_LUNG	ACH-000853	PR500	0.3739	-1.09748
NCIH727_LUNG	ACH-000775	PR500	1	-0.0874848
NCIH747_LARGE_INTESTINE	ACH-000403	PR500	0.8641	-1.32088
NCIH838_LUNG	ACH-000416	PR500	0.7413	-0.450144
NCIH841_LUNG	ACH-000292	PR500	0.901	-1.13307
NCO2_HAEMATOPOIETIC_AND_LYMPHOID_TISSUE	ACH-000076	PR300	0.9097	-0.338417
NIHOVCAR3_OVARY	ACH-000001	PR300	0.5855	-0.064968
NOMO1_HAEMATOPOIETIC_AND_LYMPHOID_TISSUE	ACH-000168	PR300	0.9072	-0.133874
NOZ_LIVER	ACH-001607	PR300	0.8551	-0.0972322
NP2_CENTRAL_NERVOUS_SYSTEM	ACH-001608	PR300	0.9908	-0.450335
NP3_CENTRAL_NERVOUS_SYSTEM	ACH-001609	PR300	0.9849	-0.147179
NP5_CENTRAL_NERVOUS_SYSTEM	ACH-001610	PR300	0.7772	-0.183822
NUDHL1_HAEMATOPOIETIC_AND_LYMPHOID_TISSUE	ACH-000388	PR300	0.8724	#N/A
NUGC3_STOMACH	ACH-000911	PR500	0.6003	-0.246201
NUGC4_STOMACH	ACH-000674	PR500	0.9884	#N/A
NZOV9_OVARY	ACH-001991	PR300	0.809	-0.0834678
OACM51_OESOPHAGUS	ACH-001368	PR300	1	-0.144192
OAW42_OVARY	ACH-000704	PR500	0.9429	-0.115742
OC314_OVARY	ACH-000962	PR500	0.4022	-0.532252
OC316_OVARY	ACH-001145	PR500	0.5583	-0.451936
OCIAML2_HAEMATOPOIETIC_AND_LYMPHOID_TISSUE	ACH-000113	PR300	0.7995	-0.106744
OCIAML5_HAEMATOPOIETIC_AND_LYMPHOID_TISSUE	ACH-000065	PR300	0.8778	#N/A
OCIC4P_OVARY	ACH-001719	PR300	0.9058	-0.0402314
OCIC5X_OVARY	ACH-001369	PR300	0.6073	#N/A
OCILY132_HAEMATOPOIETIC_AND_LYMPHOID_TISSUE	ACH-001148	PR300	0.7118	#N/A
OCILY18_HAEMATOPOIETIC_AND_LYMPHOID_TISSUE	ACH-001616	PR300	0.7883	-0.115174
OCILY19_HAEMATOPOIETIC_AND_LYMPHOID_TISSUE	ACH-000124	PR300	0.9091	-0.130167
OCILY3_HAEMATOPOIETIC_AND_LYMPHOID_TISSUE	ACH-000158	PR300	0.8625	#N/A
OCIM1_HAEMATOPOIETIC_AND_LYMPHOID_TISSUE	ACH-000751	PR300	0.9224	#N/A
OCIP5X_OVARY	ACH-001370	PR300	0.7871	-0.496176
OCUG1_BILIARY_TRACT	ACH-001619	PR300	0.8691	-0.20061
OE19_OESOPHAGUS	ACH-000679	PR500	0.9847	#N/A
OE21_OESOPHAGUS	ACH-000544	PR500	0.7508	-0.365824
OE33_OESOPHAGUS	ACH-000383	PR500	0.8852	-0.0927408
ONCODG1_OVARY	ACH-000013	PR500	0.6871	-0.221376
ONDA9_CENTRAL_NERVOUS_SYSTEM	ACH-001624	PR300	0.9645	-0.156732
ONS76_CENTRAL_NERVOUS_SYSTEM	ACH-000776	PR300	0.6397	-0.0592834
ONS76_CENTRAL_NERVOUS_SYSTEM	ACH-000776	PR500	0.6444	-0.0592834
OSC20_UPPER_AERODIGESTIVE_TRACT	ACH-001626	PR300	0.493	-2.10858
OSRC2_KIDNEY	ACH-000159	PR500	0.9135	-0.219546
OUMS23_LARGE_INTESTINE	ACH-000296	PR500	0.5534	-0.607454
OV17R_OVARY	ACH-001373	PR300	0.7851	#N/A
OV56_OVARY	ACH-000091	PR500	0.746	#N/A
OV7_OVARY	ACH-000688	PR500	0.5783	-0.547428
OVCAR8_OVARY	ACH-000696	PR500	0.5202	-1.19037
OVISE_OVARY	ACH-000527	PR500	0.5194	-0.174459
OVK18_OVARY	ACH-000947	PR500	0.9873	-0.106434
OVKATE_OVARY	ACH-000443	PR300	0.7888	#N/A
OVTOKO_OVARY	ACH-000663	PR500	0.8507	-0.498515
OZ_BILIARY_TRACT	ACH-001855	PR300	0.7416	#N/A
P12ICHIKAWA_HAEMATOPOIETIC_AND_LYMPHOID_TISSUE	ACH-000372	PR300	0.7521	#N/A
PA1_OVARY	ACH-001374	PR300	0.892	-0.906865
PACADD119_PANCREAS	ACH-001375	PR300	0.9848	-0.29523
PACADD137_PANCREAS	ACH-001377	PR300	0.9761	-0.382453
PACADD161_PANCREAS	ACH-001379	PR300	0.5981	-0.228029
PANC0203_PANCREAS	ACH-000042	PR500	0.7994	-0.313863
PANC0327_PANCREAS	ACH-000139	PR500	0.6759	0.0241063
PANC0403_PANCREAS	ACH-000235	PR500	0.8474	-0.749683
PANC0504_PANCREAS	ACH-000093	PR300	0.4061	-0.143955
PANC0813_PANCREAS	ACH-000417	PR500	0.9602	-0.0734319
PANC1_PANCREAS	ACH-000164	PR500	0.9738	-0.097091
PANC1005_PANCREAS	ACH-000060	PR500	0.7245	-0.386482
PATU8902_PANCREAS	ACH-000599	PR500	0.687	-0.0216528
PATU8988S_PANCREAS	ACH-000022	PR500	0.9212	-0.478722
PATU8988T_PANCREAS	ACH-000023	PR500	0.3309	-0.483893
PC14_LUNG	ACH-000030	PR500	0.8922	-0.210523
PC3_PROSTATE	ACH-000090	PR500	0.9956	-0.433532
PEA1_OVARY	ACH-001628	PR300	0.5677	-0.299197
PECAPJ15_UPPER_AERODIGESTIVE_TRACT	ACH-000619	PR500	0.693	-0.233519
PECAPJ41CLONED2_UPPER_AERODIGESTIVE_TRACT	ACH-000732	PR500	0.7434	-0.523958
PECAPJ49_UPPER_AERODIGESTIVE_TRACT	ACH-000735	PR500	0.7333	-0.171931
PEDS005TSUSP_KIDNEY	ACH-001316	PR300	0.7609	#N/A
PF382_HAEMATOPOIETIC_AND_LYMPHOID_TISSUE	ACH-000937	PR300	0.9867	-0.0507595
PFSK1_CENTRAL_NERVOUS_SYSTEM	ACH-001711	PR300	0.9681	-0.0617836
PK1_PANCREAS	ACH-000307	PR500	0.8812	-0.526586
PK45H_PANCREAS	ACH-000468	PR500	0.7167	-0.296383
PK59_PANCREAS	ACH-000205	PR500	0.629	#N/A
PK8_PANCREAS	ACH-002039	PR300	0.9237	-0.264713
PL21_HAEMATOPOIETIC_AND_LYMPHOID_TISSUE	ACH-000218	PR300	1	#N/A
PLCPRF5_LIVER	ACH-001318	PR500	0.8705	-0.414307
PMFKO14_LARGE_INTESTINE	ACH-002022	PR300	0.9745	#N/A
PSN1_PANCREAS	ACH-000320	PR500	0.928	0.0353563
QGP1_PANCREAS	ACH-000347	PR500	0.9843	#N/A
RBE_BILIARY_TRACT	ACH-001856	PR300	1	-0.127311
RCC10RGB_KIDNEY	ACH-000189	PR500	0.9914	-0.149918
RCHACV_HAEMATOPOIETIC_AND_LYMPHOID_TISSUE	ACH-000922	PR300	0.7948	-0.205733
RCK8_HAEMATOPOIETIC_AND_LYMPHOID_TISSUE	ACH-001638	PR300	0.955	#N/A
RCM1_LARGE_INTESTINE	ACH-000565	PR500	1	-0.713231
RD_SOFT_TISSUE	ACH-000169	PR300	0.858	-0.180007
RD_SOFT_TISSUE	ACH-000169	PR500	0.8991	-0.180007
RDES_BONE	ACH-000041	PR300	0.986	-0.083256
RERFGC1B_STOMACH	ACH-000144	PR300	0.8495	-2.03654
RERFLCAD1_LUNG	ACH-000791	PR500	1	-0.0963845
RERFLCAD2_LUNG	ACH-000774	PR500	0.7249	-1.61647
RERFLCAI_LUNG	ACH-000261	PR500	0.5919	-0.786663
RERFLCKJ_LUNG	ACH-000482	PR500	0.9907	#N/A
RERFLCMS_LUNG	ACH-000062	PR500	0.9923	#N/A
RH28_SOFT_TISSUE	ACH-001740	PR300	0.9694	-0.266165
RH30_SOFT_TISSUE	ACH-000833	PR500	0.6764	-0.129702
RH30_SOFT_TISSUE	ACH-000833	PR300	0.9894	-0.129702
RH36_SOFT_TISSUE	ACH-001751	PR300	0.6721	#N/A
RH4_SOFT_TISSUE	ACH-001765	PR300	0.825	-0.14361
RHJT_SOFT_TISSUE	ACH-001745	PR300	0.676	0.0208403
RI1_HAEMATOPOIETIC_AND_LYMPHOID_TISSUE	ACH-000398	PR300	0.8178	-0.0117736
RKN_SOFT_TISSUE	ACH-000505	PR500	0.6111	-0.520545
RKO_LARGE_INTESTINE	ACH-000943	PR500	0.9861	-0.380208
RL_HAEMATOPOIETIC_AND_LYMPHOID_TISSUE	ACH-000371	PR300	0.9851	-0.131769
RL952_ENDOMETRIUM	ACH-000965	PR500	0.921	-1.37997
RMGI_OVARY	ACH-000719	PR500	0.7155	-0.257696
RMSYM_SOFT_TISSUE	ACH-002048	PR300	0.9856	-0.0165747
RMUGS_OVARY	ACH-000701	PR500	0.9957	-0.531455
RO82W1_THYROID	ACH-001384	PR300	0.6595	#N/A
RPMI7951_SKIN	ACH-000348	PR300	0.7187	-0.485274
RPMI8402_HAEMATOPOIETIC_AND_LYMPHOID_TISSUE	ACH-000636	PR300	0.8192	#N/A
RT112_URINARY_TRACT	ACH-000473	PR500	0.8717	-0.286307
RT4_URINARY_TRACT	ACH-000242	PR500	0.9326	-0.598806
RVH421_SKIN	ACH-000614	PR500	0.8334	-0.495079
S117_THYROID	ACH-000037	PR500	0.8245	-0.126755
SAOS2_BONE	ACH-000410	PR300	0.829	-0.230038
SBC5_LUNG	ACH-000670	PR500	0.9884	#N/A
SCABER_URINARY_TRACT	ACH-000839	PR500	0.6565	-1.13512
SCC25_UPPER_AERODIGESTIVE_TRACT	ACH-000188	PR500	0.7661	-0.471745
SCC3_HAEMATOPOIETIC_AND_LYMPHOID_TISSUE	ACH-001642	PR300	0.7466	-0.0729328
SCC9_UPPER_AERODIGESTIVE_TRACT	ACH-000181	PR300	0.834	-0.790028
SCLC21H_LUNG	ACH-000659	PR300	0.8776	#N/A
SEM_HAEMATOPOIETIC_AND_LYMPHOID_TISSUE	ACH-000782	PR300	0.9912	-0.0669719
SF126_CENTRAL_NERVOUS_SYSTEM	ACH-000609	PR500	0.9473	-0.166074
SF295_CENTRAL_NERVOUS_SYSTEM	ACH-000376	PR500	1	-0.161853
SF539_CENTRAL_NERVOUS_SYSTEM	ACH-000273	PR500	0.9889	-0.442196
SG231_BILIARY_TRACT	ACH-001857	PR300	1	-0.158487
SH10TC_STOMACH	ACH-000764	PR500	0.6734	-0.318719
SH4_SKIN	ACH-000441	PR500	0.764	-0.093867
SHMAC5_PROSTATE	ACH-001649	PR300	0.7978	-0.0286275
SHP77_LUNG	ACH-000790	PR300	0.9923	-0.256045
SIMA_AUTONOMIC_GANGLIA	ACH-000099	PR300	0.9889	-0.0810579
SIMA_AUTONOMIC_GANGLIA	ACH-000099	PR500	1	-0.0810579
SISO_CERVIX	ACH-001650	PR300	0.6949	-0.621224
SJSA1_BONE	ACH-000748	PR300	0.6802	-0.0641714
SJSA1_BONE	ACH-000748	PR500	0.8182	-0.0641714
SKES1_BONE	ACH-000087	PR300	0.9651	-0.0988487
SKES1_BONE	ACH-000087	PR500	0.9871	-0.0988487
SKGI_ENDOMETRIUM	ACH-001651	PR300	0.8628	-0.392323
SKGII_ENDOMETRIUM	ACH-001652	PR300	0.8781	-0.74108
SKGT2_STOMACH	ACH-001653	PR300	0.9891	-0.180971
SKGT4_OESOPHAGUS	ACH-001654	PR300	0.7443	-0.11514
SKHEP1_LIVER	ACH-000361	PR500	0.3655	-1.33102
SKLMS1_SOFT_TISSUE	ACH-000145	PR300	0.9214	-0.111816
SKLU1_LUNG	ACH-000309	PR500	0.7183	#N/A
SKM1_HAEMATOPOIETIC_AND_LYMPHOID_TISSUE	ACH-000373	PR300	1	0.00407952
SKMEL2_SKIN	ACH-001190	PR500	0.9945	-0.0556469
SKMEL24_SKIN	ACH-000822	PR500	0.9053	-0.0442243
SKMEL28_SKIN	ACH-000615	PR300	0.9841	#N/A
SKMEL3_SKIN	ACH-000423	PR500	1	#N/A
SKMEL30_SKIN	ACH-000810	PR500	0.6987	-0.520756
SKMEL5_SKIN	ACH-000730	PR500	1	#N/A
SKMES1_LUNG	ACH-000665	PR500	0.8422	0.0833851
SKN_ENDOMETRIUM	ACH-001655	PR300	0.7562	-0.315703
SKNAS_AUTONOMIC_GANGLIA	ACH-000260	PR500	1	-0.156054
SKNAS_AUTONOMIC_GANGLIA	ACH-000260	PR300	1	-0.156054
SKNBE2_AUTONOMIC_GANGLIA	ACH-000312	PR300	0.9819	-0.236988
SKNBE2_AUTONOMIC_GANGLIA	ACH-000312	PR500	0.9826	-0.236988
SKNDZ_AUTONOMIC_GANGLIA	ACH-000366	PR300	1	0.00713938
SKNFI_AUTONOMIC_GANGLIA	ACH-000341	PR300	1	-0.0978415
SKNO1_HAEMATOPOIETIC_AND_LYMPHOID_TISSUE	ACH-001656	PR300	0.914	-0.219921
SKOV3_OVARY	ACH-000811	PR500	0.985	-0.309765
SKPNDW_BONE	ACH-001193	PR300	0.9084	-0.306958
SKUT1_SOFT_TISSUE	ACH-000939	PR500	0.8982	-0.299631
SMSCTR_SOFT_TISSUE	ACH-001196	PR300	0.9224	-0.201498
SNB75_CENTRAL_NERVOUS_SYSTEM	ACH-000504	PR500	0.895	-0.464039
SNGM_ENDOMETRIUM	ACH-000974	PR500	0.2433	-0.241642
SNU1_STOMACH	ACH-000932	PR300	0.7825	-0.980221
SNU1041_UPPER_AERODIGESTIVE_TRACT	ACH-000618	PR500	0.7697	-0.14376
SNU1066_UPPER_AERODIGESTIVE_TRACT	ACH-000682	PR500	0.9919	-0.383339
SNU1076_UPPER_AERODIGESTIVE_TRACT	ACH-000549	PR500	0.7248	-0.688142
SNU1077_ENDOMETRIUM	ACH-000302	PR500	0.6168	-0.433814
SNU1079_BILIARY_TRACT	ACH-000209	PR500	0.7721	-0.35424
SNU1105_CENTRAL_NERVOUS_SYSTEM	ACH-000368	PR500	0.7189	-0.603237
SNU119_OVARY	ACH-000635	PR300	0.7206	#N/A
SNU1196_BILIARY_TRACT	ACH-000461	PR500	1	-0.05473
SNU1214_UPPER_AERODIGESTIVE_TRACT	ACH-000715	PR500	0.844	#N/A
SNU1544_LARGE_INTESTINE	ACH-001786	PR300	0.9108	-0.698388
SNU182_LIVER	ACH-000483	PR300	0.4333	-1.57131
SNU201_CENTRAL_NERVOUS_SYSTEM	ACH-000623	PR300	0.8786	-0.349113
SNU213_PANCREAS	ACH-000266	PR500	0.8794	-0.726558
SNU216_STOMACH	ACH-000466	PR300	0.7469	-0.456913
SNU2372_BREAST	ACH-001662	PR300	1	-0.329082
SNU245_BILIARY_TRACT	ACH-000268	PR500	1	-0.415137
SNU308_BILIARY_TRACT	ACH-000141	PR500	1	-0.91232
SNU398_LIVER	ACH-000221	PR500	0.9791	-0.217143
SNU407_LARGE_INTESTINE	ACH-000955	PR500	0.9888	#N/A
SNU423_LIVER	ACH-000493	PR500	0.4113	-0.323681
SNU449_LIVER	ACH-000420	PR500	0.8428	-0.541426
SNU46_UPPER_AERODIGESTIVE_TRACT	ACH-000500	PR500	0.5888	-0.373701
SNU466_CENTRAL_NERVOUS_SYSTEM	ACH-000289	PR500	0.3552	#N/A
SNU478_BILIARY_TRACT	ACH-000377	PR300	0.9428	-0.709336
SNU489_CENTRAL_NERVOUS_SYSTEM	ACH-000543	PR300	0.6752	#N/A
SNU601_STOMACH	ACH-000736	PR500	0.9436	-0.608154
SNU61_LARGE_INTESTINE	ACH-000532	PR500	0.8056	-0.91311
SNU638_STOMACH	ACH-001664	PR300	0.8984	-0.154657
SNU668_STOMACH	ACH-000344	PR500	0.4381	-0.219801
SNU685_ENDOMETRIUM	ACH-000407	PR500	0.9641	-0.51033
SNU719_STOMACH	ACH-000898	PR500	0.9629	-0.327238
SNU761_LIVER	ACH-000537	PR500	0.8797	-0.519789
SNU81_LARGE_INTESTINE	ACH-000991	PR500	0.8331	-1.0005
SNU840_OVARY	ACH-000280	PR500	0.7802	-0.458308
SNU869_BILIARY_TRACT	ACH-000182	PR500	0.9946	-0.256583
SNU878_LIVER	ACH-000686	PR300	0.8619	#N/A
SNU886_LIVER	ACH-000316	PR500	0.7683	-0.621684
SNU899_UPPER_AERODIGESTIVE_TRACT	ACH-000692	PR300	0.5445	#N/A
SNUC2A_LARGE_INTESTINE	ACH-000967	PR500	0.9199	#N/A
SNUC4_LARGE_INTESTINE	ACH-000959	PR500	0.997	-0.635937
SQ1_LUNG	ACH-000553	PR500	0.5977	#N/A
SSP25_BILIARY_TRACT	ACH-001858	PR300	0.9263	-0.97006
STM9101_SOFT_TISSUE	ACH-001200	PR300	0.9949	#N/A
SUDHL1_HAEMATOPOIETIC_AND_LYMPHOID_TISSUE	ACH-000664	PR300	0.7003	-0.0773342
SUDHL4_HAEMATOPOIETIC_AND_LYMPHOID_TISSUE	ACH-000365	PR300	0.913	-0.153855
SUDHL8_HAEMATOPOIETIC_AND_LYMPHOID_TISSUE	ACH-000656	PR300	0.9741	-0.0395852
SUIT2_PANCREAS	ACH-000652	PR500	1	-0.338896
SUM149PT_BREAST	ACH-001390	PR300	0.6597	-0.611599
SUM159PT_BREAST	ACH-001391	PR300	0.9629	-0.438134
SUPB15_HAEMATOPOIETIC_AND_LYMPHOID_TISSUE	ACH-000059	PR300	0.9814	#N/A
SUPT11_HAEMATOPOIETIC_AND_LYMPHOID_TISSUE	ACH-000122	PR300	0.9079	#N/A
SUSA_TESTIS	ACH-001668	PR300	0.9686	-0.463366
SW1088_CENTRAL_NERVOUS_SYSTEM	ACH-000437	PR500	0.7406	-0.588373
SW1116_LARGE_INTESTINE	ACH-000489	PR300	0.967	-0.585462
SW1271_LUNG	ACH-000890	PR500	0.7787	-0.723347
SW13_ADRENAL_CORTEX	ACH-001401	PR300	0.9896	-0.659887
SW1353_BONE	ACH-000418	PR500	0.517	#N/A
SW1463_LARGE_INTESTINE	ACH-000470	PR300	0.8948	-0.383483
SW156_KIDNEY	ACH-001398	PR300	0.9092	-0.199034
SW1573_LUNG	ACH-000677	PR500	0.9706	-0.961441
SW1710_URINARY_TRACT	ACH-000566	PR500	0.5618	#N/A
SW1783_CENTRAL_NERVOUS_SYSTEM	ACH-000883	PR300	0.9835	#N/A
SW1990_PANCREAS	ACH-000155	PR500	0.7806	-0.12801
SW480_LARGE_INTESTINE	ACH-000842	PR500	0.9859	#N/A
SW579_THYROID	ACH-000163	PR500	0.514	-0.252222
SW620_LARGE_INTESTINE	ACH-000651	PR500	0.9927	-0.467331
SW626_LARGE_INTESTINE	ACH-001399	PR300	0.533	-2.41625
SW756_CERVIX	ACH-001402	PR300	0.9273	-0.461671
SW780_URINARY_TRACT	ACH-000384	PR500	0.9481	#N/A
SW837_LARGE_INTESTINE	ACH-000421	PR500	1	-1.28755
SW900_LUNG	ACH-000669	PR500	0.8158	#N/A
SW948_LARGE_INTESTINE	ACH-000680	PR500	0.9991	#N/A
SW954_CERVIX	ACH-001400	PR300	0.5632	-0.0407046
T24_URINARY_TRACT	ACH-000018	PR500	0.886	-0.453798
T3M10_LUNG	ACH-000813	PR500	0.9803	#N/A
T3M5_THYROID	ACH-002042	PR300	0.7013	-0.482306
T47D_BREAST	ACH-000147	PR500	0.9903	-0.540345
T84_LARGE_INTESTINE	ACH-000381	PR300	0.9772	-0.378291
T98G_CENTRAL_NERVOUS_SYSTEM	ACH-000571	PR500	0.8298	-0.550005
TALL1_HAEMATOPOIETIC_AND_LYMPHOID_TISSUE	ACH-000197	PR300	0.7659	#N/A
TANOUE_HAEMATOPOIETIC_AND_LYMPHOID_TISSUE	ACH-001669	PR300	0.7723	-0.0426637
TASK1_CENTRAL_NERVOUS_SYSTEM	ACH-001670	PR300	0.9885	-0.133964
TC106_BONE	ACH-001283	PR300	0.9833	-0.103552
TC205_BONE	ACH-001431	PR300	1	-0.0927263
TC32_BONE	ACH-001205	PR300	0.8585	-0.462434
TCCPAN2_PANCREAS	ACH-000502	PR500	1	-0.157763
TCCSUP_URINARY_TRACT	ACH-000720	PR500	0.8374	-0.269663
TE1_OESOPHAGUS	ACH-000647	PR500	0.9104	-0.222248
TE10_OESOPHAGUS	ACH-000318	PR500	0.9837	-0.0887389
TE11_OESOPHAGUS	ACH-000488	PR500	0.8778	-0.0868803
TE14_OESOPHAGUS	ACH-000726	PR500	0.8504	#N/A
TE15_OESOPHAGUS	ACH-000353	PR300	0.7253	#N/A
TE5_OESOPHAGUS	ACH-000408	PR500	0.9843	-0.432514
TE6_OESOPHAGUS	ACH-000605	PR500	0.7734	-0.232535
TE617T_SOFT_TISSUE	ACH-000051	PR300	0.2833	#N/A
TE8_OESOPHAGUS	ACH-000452	PR500	0.8582	-0.161466
TE9_OESOPHAGUS	ACH-000694	PR500	0.9902	-0.0638096
TEN_ENDOMETRIUM	ACH-000397	PR500	0.7792	-0.699491
TF1_HAEMATOPOIETIC_AND_LYMPHOID_TISSUE	ACH-000387	PR300	1	-0.0457184
TFK1_BILIARY_TRACT	ACH-001673	PR300	0.9225	-0.0566562
TGBC18TKB_LARGE_INTESTINE	ACH-002023	PR300	0.9084	-0.171667
TGBC1TKB_BILIARY_TRACT	ACH-001861	PR300	0.7786	-0.565145
TGBC52TKB_BILIARY_TRACT	ACH-001862	PR300	0.8356	-0.140619
TGW_AUTONOMIC_GANGLIA	ACH-001674	PR300	0.9935	-0.0085583
THP1_HAEMATOPOIETIC_AND_LYMPHOID_TISSUE	ACH-000146	PR300	0.8987	-0.117171
TM31_CENTRAL_NERVOUS_SYSTEM	ACH-000592	PR500	0.9272	-0.310578
TM87_SOFT_TISSUE	ACH-000172	PR300	0.397	-0.30239
TM87_SOFT_TISSUE	ACH-000172	PR500	0.4832	-0.30239
TOV112D_OVARY	ACH-000048	PR500	0.9848	-0.0499646
TOV21G_OVARY	ACH-000885	PR500	0.5436	-0.415573
TT_OESOPHAGUS	ACH-000561	PR500	0.9943	#N/A
TT_THYROID	ACH-001321	PR500	0.966	#N/A
TT1TKB_LARGE_INTESTINE	ACH-002025	PR300	0.9958	-0.291604
TT2609C02_THYROID	ACH-000716	PR500	0.908	0.0407772
TTC1240_SOFT_TISSUE	ACH-001210	PR300	0.9158	#N/A
TTC442_SOFT_TISSUE	ACH-001750	PR300	0.2507	-0.521894
TTC549_SOFT_TISSUE	ACH-001211	PR300	0.8545	-0.388021
TTC642_SOFT_TISSUE	ACH-001212	PR300	0.9854	#N/A
TTC709_SOFT_TISSUE	ACH-000597	PR300	0.4295	-0.875708
TUHR4TKB_KIDNEY	ACH-000495	PR500	0.7236	-0.228704
TYKNU_OVARY	ACH-000430	PR300	0.8844	-0.0249527
U118MG_CENTRAL_NERVOUS_SYSTEM	ACH-000040	PR500	0.9278	-0.442348
U178_CENTRAL_NERVOUS_SYSTEM	ACH-000208	PR300	0.716	-0.669565
U251MG_CENTRAL_NERVOUS_SYSTEM	ACH-000232	PR500	0.7276	-0.124297
U266B1_HAEMATOPOIETIC_AND_LYMPHOID_TISSUE	ACH-000626	PR300	0.8279	#N/A
U2904_HAEMATOPOIETIC_AND_LYMPHOID_TISSUE	ACH-001677	PR300	0.8778	-0.0814554
U2940_HAEMATOPOIETIC_AND_LYMPHOID_TISSUE	ACH-001678	PR300	0.7516	#N/A
U2973_HAEMATOPOIETIC_AND_LYMPHOID_TISSUE	ACH-001679	PR300	0.9467	#N/A
U2OS_BONE	ACH-000364	PR300	0.6522	-0.965947
U2OS_BONE	ACH-000364	PR500	0.7906	-0.965947
U343_CENTRAL_NERVOUS_SYSTEM	ACH-000036	PR300	0.6249	-0.132549
U87MG_CENTRAL_NERVOUS_SYSTEM	ACH-000075	PR300	0.8478	-0.244193
UACC257_SKIN	ACH-000579	PR500	0.9898	-0.146732
UACC62_SKIN	ACH-000425	PR500	0.9039	-0.156671
UBLC1_URINARY_TRACT	ACH-000741	PR500	0.7532	-0.314389
UMRC3_KIDNEY	ACH-001687	PR300	0.8819	-0.222016
UMRC7_KIDNEY	ACH-001688	PR300	0.7656	-0.461444
UMUC1_URINARY_TRACT	ACH-000834	PR500	0.7876	-0.200078
UMUC10_URINARY_TRACT	ACH-001412	PR300	0.7845	-0.328457
UMUC11_URINARY_TRACT	ACH-001413	PR300	0.753	-0.110065
UMUC13_URINARY_TRACT	ACH-001407	PR300	0.5189	-0.200293
UMUC5_URINARY_TRACT	ACH-001411	PR300	0.8926	-0.328665
UMUC6_URINARY_TRACT	ACH-001414	PR300	0.6755	-0.491513
UMUC7_URINARY_TRACT	ACH-001415	PR300	0.4992	-0.89267
UO31_KIDNEY	ACH-000428	PR500	0.7336	#N/A
UPCISCC072_UPPER_AERODIGESTIVE_TRACT	ACH-001693	PR300	0.4583	#N/A
UPCISCC111_UPPER_AERODIGESTIVE_TRACT	ACH-001696	PR300	0.7181	-1.00007
UPCISCC116_UPPER_AERODIGESTIVE_TRACT	ACH-001698	PR300	0.8604	-0.455479
UW228_CENTRAL_NERVOUS_SYSTEM	ACH-001232	PR300	0.7386	-0.247948
VAESBJ_SOFT_TISSUE	ACH-001702	PR300	0.9043	-0.124234
VAL_HAEMATOPOIETIC_AND_LYMPHOID_TISSUE	ACH-001703	PR300	0.7689	#N/A
VMCUB1_URINARY_TRACT	ACH-000545	PR500	0.6967	-0.136222
VMRCRCW_KIDNEY	ACH-000484	PR500	0.9499	-0.383392
VMRCRCZ_KIDNEY	ACH-000171	PR500	0.9126	#N/A
WAOSEL_HAEMATOPOIETIC_AND_LYMPHOID_TISSUE	ACH-001707	PR300	0.8875	0.00378998
WERIRB1_AUTONOMIC_GANGLIA	ACH-001421	PR300	0.985	-0.0562371
WM1799_SKIN	ACH-000661	PR500	0.8376	-0.218686
WM2664_SKIN	ACH-001239	PR500	1	-0.0785358
WM793_SKIN	ACH-000827	PR500	0.7276	-0.181242
WM88_SKIN	ACH-000899	PR500	1	-0.104577
WM983B_SKIN	ACH-000765	PR500	0.93	-0.124284
WSUDLCL2_HAEMATOPOIETIC_AND_LYMPHOID_TISSUE	ACH-000534	PR300	0.7623	#N/A
YAPC_PANCREAS	ACH-000332	PR500	0.9038	-0.129135
YD10B_UPPER_AERODIGESTIVE_TRACT	ACH-000723	PR500	0.7225	#N/A
YD15_SALIVARY_GLAND	ACH-000836	PR500	0.5491	-0.906689
YD38_UPPER_AERODIGESTIVE_TRACT	ACH-000762	PR500	0.8638	-0.529826
YD8_UPPER_AERODIGESTIVE_TRACT	ACH-000630	PR500	0.4254	-0.536931
YH13_CENTRAL_NERVOUS_SYSTEM	ACH-000469	PR500	0.7303	-0.637776
YKG1_CENTRAL_NERVOUS_SYSTEM	ACH-000570	PR500	0.4741	-0.217354
YSCCC_BILIARY_TRACT	ACH-001864	PR300	0.9961	-0.227662
ZR751_BREAST	ACH-000097	PR500	0.7486	-0.55567
